# Supplementary material for: Active Hydrogen Bond Network (AHBN) and Applications for Improvement of Thermal Stability and pH-Sensitivity of Pullulanase from Bacillus naganoensis
Source: PLoS One. 2017 Jan 19;12(1):e0169080. doi: 10.1371/journal.pone.0169080 (PMC5245800; doi:10.1371/journal.pone.0169080)
Supplement: S2 File — This file contains three structures. The first one is the homology model structure of pullulanase BNPulA324 from Bacillus naganoensis. The second is the experimental structure of template pullulanase 2WAN. The third is the structure of water molecules, whose orientations were adjusted by means of energy minimization calculations based on the homology structure of pullulanase BNPulA324. (PDB) [file pone.0169080.s002.pdb]

HEADER    HYDROLASE
REMARK  99 MOE v2008.1 (Chemical Computing Group Inc)  Mon May 30 09:16:43 2016
ATOM      1  N   PRO     1      13.193  36.074   7.728  1.00  0.00           N1+
ATOM      2 1H   PRO     1      12.185  36.043   7.529  1.00641194           H  
ATOM      3 2H   PRO     1      13.416  35.121   8.139  1.00641194           H  
ATOM      4  CA  PRO     1      14.039  36.351   6.506  1.00  0.00           C  
ATOM      5  HA  PRO     1      13.605  37.245   6.040  1.00607920           H  
ATOM      6  C   PRO     1      13.983  35.239   5.458  1.00  0.00           C  
ATOM      7  O   PRO     1      13.023  34.464   5.418  1.00  0.00           O  
ATOM      8  CB  PRO     1      15.366  36.679   7.152  1.00  0.00           C  
ATOM      9 1HB  PRO     1      15.855  35.770   7.516  1.00580867           H  
ATOM     10 2HB  PRO     1      16.061  37.185   6.476  1.00580867           H  
ATOM     11  CG  PRO     1      14.944  37.582   8.309  1.00  0.00           C  
ATOM     12 1HG  PRO     1      14.888  38.623   7.972  1.00302753           H  
ATOM     13 2HG  PRO     1      15.645  37.560   9.142  1.00302753           H  
ATOM     14  CD  PRO     1      13.564  37.110   8.739  1.00  0.00           C  
ATOM     15 1HD  PRO     1      12.821  37.910   8.673  1.00641199           H  
ATOM     16 2HD  PRO     1      13.534  36.660   9.725  1.00641199           H  
ATOM     17  N   ALA     2      14.956  35.236   4.482  1.00  0.00           N  
ATOM     18  H   ALA     2      15.790  35.819   4.553  1.00580743           H  
ATOM     19  CA  ALA     2      14.791  34.404   3.287  1.00  0.00           C  
ATOM     20  HA  ALA     2      13.935  33.736   3.427  1.00580928           H  
ATOM     21  C   ALA     2      16.014  33.531   2.974  1.00  0.00           C  
ATOM     22  O   ALA     2      17.173  33.923   3.146  1.00  0.00           O  
ATOM     23  CB  ALA     2      14.495  35.288   2.079  1.00  0.00           C  
ATOM     24 1HB  ALA     2      15.323  35.979   1.883  1.00591551           H  
ATOM     25 2HB  ALA     2      13.593  35.887   2.246  1.00591551           H  
ATOM     26 3HB  ALA     2      14.344  34.687   1.176  1.00591551           H  
ATOM     27  N   VAL     3      15.693  32.306   2.414  1.00  0.00           N  
ATOM     28  H   VAL     3      14.734  31.930   2.470  1.00588988           H  
ATOM     29  CA  VAL     3      16.661  31.504   1.663  1.00  0.00           C  
ATOM     30  HA  VAL     3      17.662  31.667   2.077  1.00581262           H  
ATOM     31  C   VAL     3      16.563  32.084   0.252  1.00  0.00           C  
ATOM     32  O   VAL     3      15.493  32.157  -0.354  1.00  0.00           O  
ATOM     33  CB  VAL     3      16.310  30.003   1.617  1.00  0.00           C  
ATOM     34  HB  VAL     3      15.282  29.876   1.258  1.00602743           H  
ATOM     35  CG1 VAL     3      17.231  29.257   0.649  1.00  0.00           C  
ATOM     36 1HG1 VAL     3      18.280  29.438   0.897  1.00588626           H  
ATOM     37 2HG1 VAL     3      17.069  29.570  -0.388  1.00588626           H  
ATOM     38 3HG1 VAL     3      17.046  28.182   0.686  1.00588626           H  
ATOM     39  CG2 VAL     3      16.404  29.358   2.998  1.00  0.00           C  
ATOM     40 1HG2 VAL     3      17.386  29.520   3.449  1.00588629           H  
ATOM     41 2HG2 VAL     3      16.236  28.278   2.940  1.00588629           H  
ATOM     42 3HG2 VAL     3      15.648  29.764   3.669  1.00588629           H  
ATOM     43  N   SER     4      17.757  32.538  -0.274  1.00  0.00           N  
ATOM     44  H   SER     4      18.671  32.323   0.146  1.00581442           H  
ATOM     45  CA  SER     4      17.756  33.295  -1.520  1.00  0.00           C  
ATOM     46  HA  SER     4      16.780  33.787  -1.624  1.00581446           H  
ATOM     47  C   SER     4      17.865  32.367  -2.731  1.00  0.00           C  
ATOM     48  O   SER     4      17.337  32.681  -3.800  1.00  0.00           O  
ATOM     49  CB  SER     4      18.825  34.385  -1.558  1.00  0.00           C  
ATOM     50 1HB  SER     4      18.479  35.273  -1.016  1.00590888           H  
ATOM     51 2HB  SER     4      19.053  34.691  -2.585  1.00590888           H  
ATOM     52  OG  SER     4      20.031  33.950  -0.943  1.00  0.00           O  
ATOM     53  HG  SER     4      20.048  34.287  -0.029  1.00648798           H  
ATOM     54  N   ASN     5      18.676  31.258  -2.586  1.00  0.00           N  
ATOM     55  H   ASN     5      19.156  31.097  -1.696  1.00648801           H  
ATOM     56  CA  ASN     5      18.832  30.309  -3.694  1.00  0.00           C  
ATOM     57  HA  ASN     5      17.818  30.045  -4.018  1.00590111           H  
ATOM     58  C   ASN     5      19.505  29.048  -3.151  1.00  0.00           C  
ATOM     59  O   ASN     5      20.169  29.056  -2.109  1.00  0.00           O  
ATOM     60  CB  ASN     5      19.681  30.870  -4.840  1.00  0.00           C  
ATOM     61 1HB  ASN     5      20.751  30.720  -4.645  1.00589234           H  
ATOM     62 2HB  ASN     5      19.529  31.947  -4.969  1.00589234           H  
ATOM     63  CG  ASN     5      19.291  30.223  -6.151  1.00  0.00           C  
ATOM     64  OD1 ASN     5      18.149  29.873  -6.428  1.00  0.00           O  
ATOM     65  ND2 ASN     5      20.319  30.054  -7.029  1.00  0.00           N  
ATOM     66 1HD2 ASN     5      21.277  30.334  -6.828  1.00589885           H  
ATOM     67 2HD2 ASN     5      20.148  29.620  -7.933  1.00589885           H  
ATOM     68  N   ALA     6      19.353  27.928  -3.949  1.00  0.00           N  
ATOM     69  H   ALA     6      18.783  27.952  -4.801  1.00589888           H  
ATOM     70  CA  ALA     6      20.003  26.674  -3.605  1.00  0.00           C  
ATOM     71  HA  ALA     6      20.992  26.918  -3.205  1.00602717           H  
ATOM     72  C   ALA     6      20.192  25.799  -4.841  1.00  0.00           C  
ATOM     73  O   ALA     6      19.503  25.892  -5.856  1.00  0.00           O  
ATOM     74  CB  ALA     6      19.199  25.906  -2.563  1.00  0.00           C  
ATOM     75 1HB  ALA     6      18.233  25.588  -2.965  1.00581343           H  
ATOM     76 2HB  ALA     6      18.992  26.523  -1.687  1.00581343           H  
ATOM     77 3HB  ALA     6      19.731  25.009  -2.231  1.00581343           H  
ATOM     78  N   TYR     7      21.160  24.822  -4.668  1.00  0.00           N  
ATOM     79  H   TYR     7      21.770  24.826  -3.837  1.00581346           H  
ATOM     80  CA  TYR     7      21.344  23.786  -5.668  1.00  0.00           C  
ATOM     81  HA  TYR     7      20.335  23.494  -5.974  1.00581318           H  
ATOM     82  C   TYR     7      21.977  22.539  -5.039  1.00  0.00           C  
ATOM     83  O   TYR     7      22.723  22.587  -4.061  1.00  0.00           O  
ATOM     84  CB  TYR     7      22.134  24.170  -6.934  1.00  0.00           C  
ATOM     85 1HB  TYR     7      23.044  23.560  -7.023  1.00593094           H  
ATOM     86 2HB  TYR     7      21.540  23.883  -7.810  1.00593094           H  
ATOM     87  CG  TYR     7      22.547  25.606  -7.087  1.00  0.00           C  
ATOM     88  CD1 TYR     7      21.971  26.422  -8.071  1.00  0.00           C  
ATOM     89 1HD  TYR     7      21.166  26.057  -8.707  1.00590528           H  
ATOM     90  CD2 TYR     7      23.553  26.124  -6.263  1.00  0.00           C  
ATOM     91 2HD  TYR     7      24.005  25.503  -5.494  1.00584600           H  
ATOM     92  CE1 TYR     7      22.447  27.714  -8.275  1.00  0.00           C  
ATOM     93 1HE  TYR     7      22.031  28.327  -9.069  1.00584604           H  
ATOM     94  CE2 TYR     7      24.004  27.426  -6.448  1.00  0.00           C  
ATOM     95 2HE  TYR     7      24.775  27.815  -5.796  1.00577676           H  
ATOM     96  CZ  TYR     7      23.476  28.195  -7.478  1.00  0.00           C  
ATOM     97  OH  TYR     7      23.999  29.421  -7.757  1.00  0.00           O  
ATOM     98  HH  TYR     7      24.967  29.370  -7.591  1.00589959           H  
ATOM     99  N   LEU     8      21.652  21.377  -5.724  1.00  0.00           N  
ATOM    100  H   LEU     8      21.063  21.456  -6.574  1.00303255           H  
ATOM    101  CA  LEU     8      22.142  20.037  -5.375  1.00  0.00           C  
ATOM    102  HA  LEU     8      22.459  20.029  -4.333  1.00303258           H  
ATOM    103  C   LEU     8      23.334  19.827  -6.318  1.00  0.00           C  
ATOM    104  O   LEU     8      23.186  19.720  -7.540  1.00  0.00           O  
ATOM    105  CB  LEU     8      21.033  19.002  -5.628  1.00  0.00           C  
ATOM    106 1HB  LEU     8      20.154  19.262  -5.028  1.00589309           H  
ATOM    107 2HB  LEU     8      20.708  19.085  -6.668  1.00589309           H  
ATOM    108  CG  LEU     8      21.417  17.537  -5.348  1.00  0.00           C  
ATOM    109  HG  LEU     8      22.420  17.340  -5.741  1.00589312           H  
ATOM    110  CD1 LEU     8      21.400  17.233  -3.851  1.00  0.00           C  
ATOM    111 1HD1 LEU     8      20.403  17.388  -3.425  1.00589315           H  
ATOM    112 2HD1 LEU     8      22.097  17.875  -3.312  1.00589315           H  
ATOM    113 3HD1 LEU     8      21.685  16.194  -3.659  1.00589315           H  
ATOM    114  CD2 LEU     8      20.448  16.592  -6.065  1.00  0.00           C  
ATOM    115 1HD2 LEU     8      19.418  16.740  -5.723  1.00590990           H  
ATOM    116 2HD2 LEU     8      20.720  15.546  -5.884  1.00590990           H  
ATOM    117 3HD2 LEU     8      20.472  16.757  -7.147  1.00590990           H  
ATOM    118  N   ASP     9      24.580  19.888  -5.714  1.00  0.00           N  
ATOM    119  H   ASP     9      24.642  19.899  -4.692  1.00590994           H  
ATOM    120  CA  ASP     9      25.812  19.912  -6.514  1.00  0.00           C  
ATOM    121  HA  ASP     9      25.506  19.943  -7.563  1.00590997           H  
ATOM    122  C   ASP     9      26.618  18.600  -6.457  1.00  0.00           C  
ATOM    123  O   ASP     9      27.635  18.421  -7.128  1.00  0.00           O  
ATOM    124  CB  ASP     9      26.667  21.125  -6.185  1.00  0.00           C  
ATOM    125 1HB  ASP     9      27.735  20.881  -6.256  1.00590905           H  
ATOM    126 2HB  ASP     9      26.491  21.452  -5.152  1.00590905           H  
ATOM    127  CG  ASP     9      26.455  22.309  -7.110  1.00  0.00           C  
ATOM    128  OD1 ASP     9      25.871  22.150  -8.227  1.00  0.00           O  
ATOM    129  OD2 ASP     9      26.927  23.415  -6.691  1.00  0.00           O1-
ATOM    130  N   ALA    10      26.051  17.618  -5.680  1.00  0.00           N  
ATOM    131  H   ALA    10      25.309  17.862  -5.017  1.00963870           H  
ATOM    132  CA  ALA    10      26.408  16.208  -5.774  1.00  0.00           C  
ATOM    133  HA  ALA    10      26.571  15.963  -6.828  1.00963873           H  
ATOM    134  C   ALA    10      25.171  15.463  -5.266  1.00  0.00           C  
ATOM    135  O   ALA    10      24.372  16.026  -4.511  1.00  0.00           O  
ATOM    136  CB  ALA    10      27.640  15.849  -4.963  1.00  0.00           C  
ATOM    137 1HB  ALA    10      27.471  15.993  -3.893  1.00959478           H  
ATOM    138 2HB  ALA    10      28.500  16.461  -5.254  1.00959478           H  
ATOM    139 3HB  ALA    10      27.906  14.796  -5.109  1.00959478           H  
ATOM    140  N   SER    11      25.049  14.139  -5.624  1.00  0.00           N  
ATOM    141  H   SER    11      25.778  13.662  -6.149  1.00959482           H  
ATOM    142  CA  SER    11      23.811  13.389  -5.371  1.00  0.00           C  
ATOM    143  HA  SER    11      23.049  13.857  -6.005  1.00895825           H  
ATOM    144  C   SER    11      23.294  13.433  -3.926  1.00  0.00           C  
ATOM    145  O   SER    11      22.105  13.231  -3.679  1.00  0.00           O  
ATOM    146  CB  SER    11      23.996  11.919  -5.770  1.00  0.00           C  
ATOM    147 1HB  SER    11      23.053  11.368  -5.695  1.00639287           H  
ATOM    148 2HB  SER    11      24.738  11.430  -5.128  1.00639287           H  
ATOM    149  OG  SER    11      24.461  11.847  -7.119  1.00  0.00           O  
ATOM    150  HG  SER    11      24.624  10.907  -7.321  1.00902347           H  
ATOM    151  N   ASN    12      24.251  13.591  -2.946  1.00  0.00           N  
ATOM    152  H   ASN    12      25.218  13.728  -3.223  1.00964448           H  
ATOM    153  CA  ASN    12      23.925  13.606  -1.520  1.00  0.00           C  
ATOM    154  HA  ASN    12      22.850  13.422  -1.403  1.00964451           H  
ATOM    155  C   ASN    12      24.171  14.977  -0.851  1.00  0.00           C  
ATOM    156  O   ASN    12      24.088  15.098   0.378  1.00  0.00           O  
ATOM    157  CB  ASN    12      24.724  12.520  -0.778  1.00  0.00           C  
ATOM    158 1HB  ASN    12      24.991  12.831   0.239  1.00963931           H  
ATOM    159 2HB  ASN    12      25.674  12.307  -1.284  1.00963931           H  
ATOM    160  CG  ASN    12      23.955  11.219  -0.680  1.00  0.00           C  
ATOM    161  OD1 ASN    12      23.857  10.426  -1.614  1.00  0.00           O  
ATOM    162  ND2 ASN    12      23.369  10.984   0.533  1.00  0.00           N  
ATOM    163 1HD2 ASN    12      23.362  11.634   1.330  1.00975060           H  
ATOM    164 2HD2 ASN    12      22.878  10.107   0.689  1.00975060           H  
ATOM    165  N   GLN    13      24.464  16.051  -1.689  1.00  0.00           N  
ATOM    166  H   GLN    13      24.347  15.961  -2.711  1.00636111           H  
ATOM    167  CA  GLN    13      24.964  17.313  -1.127  1.00  0.00           C  
ATOM    168  HA  GLN    13      24.697  17.323  -0.065  1.00636114           H  
ATOM    169  C   GLN    13      24.369  18.574  -1.792  1.00  0.00           C  
ATOM    170  O   GLN    13      24.485  18.840  -2.992  1.00  0.00           O  
ATOM    171  CB  GLN    13      26.497  17.335  -1.236  1.00  0.00           C  
ATOM    172 1HB  GLN    13      26.907  16.401  -0.831  1.00918686           H  
ATOM    173 2HB  GLN    13      26.783  17.368  -2.293  1.00918686           H  
ATOM    174  CG  GLN    13      27.151  18.520  -0.535  1.00  0.00           C  
ATOM    175 1HG  GLN    13      26.807  19.463  -0.974  1.00918689           H  
ATOM    176 2HG  GLN    13      28.236  18.481  -0.693  1.00918689           H  
ATOM    177  CD  GLN    13      26.928  18.515   0.962  1.00  0.00           C  
ATOM    178  OE1 GLN    13      27.002  17.515   1.671  1.00  0.00           O  
ATOM    179  NE2 GLN    13      26.658  19.748   1.481  1.00  0.00           N  
ATOM    180 1HE2 GLN    13      26.489  20.559   0.889  1.00879879           H  
ATOM    181 2HE2 GLN    13      26.590  19.849   2.488  1.00879879           H  
ATOM    182  N   VAL    14      23.720  19.394  -0.871  1.00  0.00           N  
ATOM    183  H   VAL    14      23.708  19.135   0.127  1.00906799           H  
ATOM    184  CA  VAL    14      23.076  20.654  -1.227  1.00  0.00           C  
ATOM    185  HA  VAL    14      23.001  20.704  -2.315  1.00906802           H  
ATOM    186  C   VAL    14      24.011  21.767  -0.728  1.00  0.00           C  
ATOM    187  O   VAL    14      24.600  21.712   0.357  1.00  0.00           O  
ATOM    188  CB  VAL    14      21.668  20.769  -0.598  1.00  0.00           C  
ATOM    189  HB  VAL    14      21.752  20.647   0.488  1.00640959           H  
ATOM    190  CG1 VAL    14      21.006  22.125  -0.865  1.00  0.00           C  
ATOM    191 1HG1 VAL    14      20.973  22.350  -1.935  1.00958961           H  
ATOM    192 2HG1 VAL    14      21.538  22.934  -0.356  1.00958961           H  
ATOM    193 3HG1 VAL    14      19.976  22.136  -0.493  1.00958961           H  
ATOM    194  CG2 VAL    14      20.746  19.662  -1.116  1.00  0.00           C  
ATOM    195 1HG2 VAL    14      20.605  19.742  -2.199  1.00958964           H  
ATOM    196 2HG2 VAL    14      19.760  19.720  -0.642  1.00958964           H  
ATOM    197 3HG2 VAL    14      21.157  18.672  -0.897  1.00958964           H  
ATOM    198  N   LEU    15      24.062  22.837  -1.605  1.00  0.00           N  
ATOM    199  H   LEU    15      23.590  22.754  -2.520  1.00911104           H  
ATOM    200  CA  LEU    15      24.711  24.114  -1.314  1.00  0.00           C  
ATOM    201  HA  LEU    15      25.146  24.069  -0.313  1.00911107           H  
ATOM    202  C   LEU    15      23.566  25.129  -1.367  1.00  0.00           C  
ATOM    203  O   LEU    15      22.783  25.178  -2.324  1.00  0.00           O  
ATOM    204  CB  LEU    15      25.762  24.416  -2.387  1.00  0.00           C  
ATOM    205 1HB  LEU    15      26.397  23.532  -2.534  1.00896526           H  
ATOM    206 2HB  LEU    15      25.256  24.582  -3.348  1.00896526           H  
ATOM    207  CG  LEU    15      26.655  25.631  -2.072  1.00  0.00           C  
ATOM    208  HG  LEU    15      26.026  26.488  -1.801  1.00896529           H  
ATOM    209  CD1 LEU    15      27.613  25.345  -0.914  1.00  0.00           C  
ATOM    210 1HD1 LEU    15      28.229  24.461  -1.116  1.00969177           H  
ATOM    211 2HD1 LEU    15      27.073  25.173   0.021  1.00969177           H  
ATOM    212 3HD1 LEU    15      28.288  26.191  -0.748  1.00969177           H  
ATOM    213  CD2 LEU    15      27.455  26.022  -3.319  1.00  0.00           C  
ATOM    214 1HD2 LEU    15      28.096  25.199  -3.654  1.00969180           H  
ATOM    215 2HD2 LEU    15      28.093  26.888  -3.117  1.00969180           H  
ATOM    216 3HD2 LEU    15      26.785  26.288  -4.144  1.00969180           H  
ATOM    217  N   VAL    16      23.468  25.962  -0.267  1.00  0.00           N  
ATOM    218  H   VAL    16      24.176  25.952   0.485  1.00886901           H  
ATOM    219  CA  VAL    16      22.352  26.896  -0.132  1.00  0.00           C  
ATOM    220  HA  VAL    16      21.880  26.990  -1.115  1.00886904           H  
ATOM    221  C   VAL    16      22.908  28.278   0.228  1.00  0.00           C  
ATOM    222  O   VAL    16      23.808  28.442   1.055  1.00  0.00           O  
ATOM    223  CB  VAL    16      21.275  26.353   0.834  1.00  0.00           C  
ATOM    224  HB  VAL    16      20.868  25.440   0.379  1.00917581           H  
ATOM    225  CG1 VAL    16      21.816  25.963   2.207  1.00  0.00           C  
ATOM    226 1HG1 VAL    16      22.241  26.832   2.708  1.00917585           H  
ATOM    227 2HG1 VAL    16      22.580  25.185   2.133  1.00917585           H  
ATOM    228 3HG1 VAL    16      21.017  25.570   2.845  1.00917585           H  
ATOM    229  CG2 VAL    16      20.117  27.328   1.022  1.00  0.00           C  
ATOM    230 1HG2 VAL    16      20.430  28.225   1.563  1.00101991           H  
ATOM    231 2HG2 VAL    16      19.307  26.863   1.594  1.00101991           H  
ATOM    232 3HG2 VAL    16      19.706  27.640   0.060  1.00101991           H  
ATOM    233  N   LYS    17      22.263  29.304  -0.448  1.00  0.00           N  
ATOM    234  H   LYS    17      21.499  29.102  -1.114  1.00914501           H  
ATOM    235  CA  LYS    17      22.587  30.709  -0.232  1.00  0.00           C  
ATOM    236  HA  LYS    17      23.565  30.778   0.251  1.00914504           H  
ATOM    237  C   LYS    17      21.491  31.270   0.681  1.00  0.00           C  
ATOM    238  O   LYS    17      20.303  31.335   0.348  1.00  0.00           O  
ATOM    239  CB  LYS    17      22.588  31.467  -1.561  1.00  0.00           C  
ATOM    240 1HB  LYS    17      23.201  30.928  -2.289  1.00966003           H  
ATOM    241 2HB  LYS    17      21.573  31.462  -1.977  1.00966003           H  
ATOM    242  CG  LYS    17      23.041  32.932  -1.469  1.00  0.00           C  
ATOM    243 1HG  LYS    17      22.559  33.457  -2.305  1.00966006           H  
ATOM    244 2HG  LYS    17      22.665  33.414  -0.564  1.00966006           H  
ATOM    245  CD  LYS    17      24.549  33.139  -1.637  1.00  0.00           C  
ATOM    246 1HD  LYS    17      24.704  34.102  -2.140  1.00976417           H  
ATOM    247 2HD  LYS    17      24.936  32.376  -2.314  1.00976417           H  
ATOM    248  CE  LYS    17      25.386  33.138  -0.371  1.00  0.00           C  
ATOM    249 1HE  LYS    17      26.444  33.295  -0.596  1.00976420           H  
ATOM    250 2HE  LYS    17      25.277  32.223   0.213  1.00976420           H  
ATOM    251  NZ  LYS    17      24.983  34.263   0.496  1.00  0.00           N1+
ATOM    252 1HZ  LYS    17      25.034  35.174   0.028  1.00987939           H  
ATOM    253 2HZ  LYS    17      25.701  34.386   1.310  1.00987939           H  
ATOM    254 3HZ  LYS    17      24.071  34.165   0.971  1.00987939           H  
ATOM    255  N   LEU    18      21.945  31.704   1.913  1.00  0.00           N  
ATOM    256  H   LEU    18      22.930  31.580   2.214  1.00952544           H  
ATOM    257  CA  LEU    18      21.060  32.390   2.839  1.00  0.00           C  
ATOM    258  HA  LEU    18      20.023  32.120   2.611  1.00952547           H  
ATOM    259  C   LEU    18      21.197  33.910   2.613  1.00  0.00           C  
ATOM    260  O   LEU    18      22.140  34.423   2.010  1.00  0.00           O  
ATOM    261  CB  LEU    18      21.369  32.062   4.299  1.00  0.00           C  
ATOM    262 1HB  LEU    18      22.319  32.526   4.573  1.00953985           H  
ATOM    263 2HB  LEU    18      20.626  32.549   4.936  1.00953985           H  
ATOM    264  CG  LEU    18      21.422  30.565   4.640  1.00  0.00           C  
ATOM    265  HG  LEU    18      22.230  30.086   4.074  1.00880165           H  
ATOM    266  CD1 LEU    18      21.736  30.408   6.125  1.00  0.00           C  
ATOM    267 1HD1 LEU    18      20.952  30.856   6.739  1.00880169           H  
ATOM    268 2HD1 LEU    18      22.686  30.887   6.380  1.00880169           H  
ATOM    269 3HD1 LEU    18      21.807  29.354   6.396  1.00880169           H  
ATOM    270  CD2 LEU    18      20.117  29.845   4.309  1.00  0.00           C  
ATOM    271 1HD2 LEU    18      19.273  30.284   4.851  1.00880172           H  
ATOM    272 2HD2 LEU    18      20.181  28.788   4.583  1.00880172           H  
ATOM    273 3HD2 LEU    18      19.895  29.889   3.240  1.00880172           H  
ATOM    274  N   SER    19      20.155  34.627   3.190  1.00  0.00           N  
ATOM    275  H   SER    19      19.378  34.115   3.603  1.00895270           H  
ATOM    276  CA  SER    19      20.125  36.093   3.245  1.00  0.00           C  
ATOM    277  HA  SER    19      20.658  36.482   2.368  1.00895274           H  
ATOM    278  C   SER    19      20.881  36.590   4.486  1.00  0.00           C  
ATOM    279  O   SER    19      21.968  37.157   4.390  1.00  0.00           O  
ATOM    280  CB  SER    19      18.700  36.650   3.235  1.00  0.00           C  
ATOM    281 1HB  SER    19      18.219  36.469   2.267  1.00894281           H  
ATOM    282 2HB  SER    19      18.699  37.729   3.417  1.00894281           H  
ATOM    283  OG  SER    19      17.890  36.038   4.248  1.00  0.00           O  
ATOM    284  HG  SER    19      17.659  35.141   3.892  1.00101990           H  
ATOM    285  N   GLN    20      20.272  36.347   5.704  1.00  0.00           N  
ATOM    286  H   GLN    20      19.339  35.939   5.702  1.00912817           H  
ATOM    287  CA  GLN    20      20.934  36.664   6.967  1.00  0.00           C  
ATOM    288  HA  GLN    20      21.555  37.532   6.753  1.00912820           H  
ATOM    289  C   GLN    20      21.800  35.454   7.383  1.00  0.00           C  
ATOM    290  O   GLN    20      21.373  34.297   7.236  1.00  0.00           O  
ATOM    291  CB  GLN    20      19.955  37.064   8.079  1.00  0.00           C  
ATOM    292 1HB  GLN    20      20.513  37.548   8.891  1.00638509           H  
ATOM    293 2HB  GLN    20      19.254  37.814   7.693  1.00638509           H  
ATOM    294  CG  GLN    20      19.184  35.885   8.664  1.00  0.00           C  
ATOM    295 1HG  GLN    20      19.860  35.232   9.226  1.00904431           H  
ATOM    296 2HG  GLN    20      18.721  35.315   7.855  1.00904431           H  
ATOM    297  CD  GLN    20      18.091  36.290   9.615  1.00  0.00           C  
ATOM    298  OE1 GLN    20      17.957  37.429  10.043  1.00  0.00           O  
ATOM    299  NE2 GLN    20      17.262  35.253   9.932  1.00  0.00           N  
ATOM    300 1HE2 GLN    20      17.420  34.302   9.632  1.00909810           H  
ATOM    301 2HE2 GLN    20      16.393  35.381  10.520  1.00909810           H  
ATOM    302  N   PRO    21      23.027  35.716   7.968  1.00  0.00           N  
ATOM    303  CA  PRO    21      23.968  34.647   8.320  1.00  0.00           C  
ATOM    304  HA  PRO    21      24.031  33.980   7.458  1.00892343           H  
ATOM    305  C   PRO    21      23.587  33.860   9.588  1.00  0.00           C  
ATOM    306  O   PRO    21      23.394  34.375  10.697  1.00  0.00           O  
ATOM    307  CB  PRO    21      25.305  35.364   8.575  1.00  0.00           C  
ATOM    308 1HB  PRO    21      25.544  35.413   9.641  1.00902262           H  
ATOM    309 2HB  PRO    21      26.141  34.862   8.080  1.00902262           H  
ATOM    310  CG  PRO    21      25.101  36.775   8.047  1.00  0.00           C  
ATOM    311 1HG  PRO    21      25.337  36.804   6.976  1.00902265           H  
ATOM    312 2HG  PRO    21      25.727  37.513   8.555  1.00902265           H  
ATOM    313  CD  PRO    21      23.618  37.015   8.260  1.00  0.00           C  
ATOM    314 1HD  PRO    21      23.257  37.827   7.632  1.00961890           H  
ATOM    315 2HD  PRO    21      23.397  37.251   9.307  1.00961890           H  
ATOM    316  N   PHE    22      23.538  32.494   9.396  1.00  0.00           N  
ATOM    317  H   PHE    22      23.936  32.070   8.543  1.00880301           H  
ATOM    318  C   PHE    22      24.163  31.014  11.198  1.00  0.00           C  
ATOM    319  O   PHE    22      25.216  30.668  10.663  1.00  0.00           O  
ATOM    320  CA  PHE    22      22.992  31.608  10.412  1.00  0.00           C  
ATOM    321  HA  PHE    22      22.401  32.228  11.094  1.00980633           H  
ATOM    322  CB  PHE    22      22.130  30.494   9.817  1.00  0.00           C  
ATOM    323 1HB  PHE    22      21.553  30.876   8.970  1.00910886           H  
ATOM    324 2HB  PHE    22      22.764  29.694   9.411  1.00910886           H  
ATOM    325  CG  PHE    22      21.141  29.927  10.811  1.00  0.00           C  
ATOM    326  CD1 PHE    22      20.154  30.747  11.381  1.00  0.00           C  
ATOM    327 1HD  PHE    22      20.091  31.801  11.119  1.00120008           H  
ATOM    328  CD2 PHE    22      21.174  28.573  11.159  1.00  0.00           C  
ATOM    329 2HD  PHE    22      21.932  27.910  10.751  1.00120008           H  
ATOM    330  CE1 PHE    22      19.214  30.222  12.268  1.00  0.00           C  
ATOM    331 1HE  PHE    22      18.437  30.856  12.688  1.00917243           H  
ATOM    332  CE2 PHE    22      20.233  28.051  12.047  1.00  0.00           C  
ATOM    333 2HE  PHE    22      20.254  26.998  12.310  1.00917247           H  
ATOM    334  CZ  PHE    22      19.256  28.873  12.602  1.00  0.00           C  
ATOM    335  HZ  PHE    22      18.526  28.462  13.297  1.00917250           H  
ATOM    336  N   THR    23      23.915  30.914  12.549  1.00  0.00           N  
ATOM    337  H   THR    23      22.990  31.144  12.901  1.00917166           H  
ATOM    338  CA  THR    23      24.901  30.438  13.521  1.00  0.00           C  
ATOM    339  HA  THR    23      25.898  30.611  13.114  1.00917170           H  
ATOM    340  C   THR    23      24.624  28.951  13.671  1.00  0.00           C  
ATOM    341  O   THR    23      23.546  28.532  14.092  1.00  0.00           O  
ATOM    342  CB  THR    23      24.736  31.208  14.837  1.00  0.00           C  
ATOM    343  HB  THR    23      23.701  31.163  15.193  1.00101864           H  
ATOM    344  OG1 THR    23      25.025  32.608  14.574  1.00  0.00           O  
ATOM    345 1HG  THR    23      26.001  32.668  14.669  1.00101865           H  
ATOM    346  CG2 THR    23      25.671  30.709  15.937  1.00  0.00           C  
ATOM    347 1HG2 THR    23      26.716  30.737  15.609  1.00917299           H  
ATOM    348 2HG2 THR    23      25.430  29.686  16.239  1.00917299           H  
ATOM    349 3HG2 THR    23      25.600  31.356  16.818  1.00917299           H  
ATOM    350  N   LEU    24      25.642  28.126  13.235  1.00  0.00           N  
ATOM    351  H   LEU    24      26.560  28.513  12.953  1.00602727           H  
ATOM    352  CA  LEU    24      25.386  26.696  13.154  1.00  0.00           C  
ATOM    353  HA  LEU    24      24.374  26.554  12.758  1.00575037           H  
ATOM    354  C   LEU    24      25.446  26.087  14.570  1.00  0.00           C  
ATOM    355  O   LEU    24      26.391  26.302  15.332  1.00  0.00           O  
ATOM    356  CB  LEU    24      26.402  26.002  12.238  1.00  0.00           C  
ATOM    357 1HB  LEU    24      27.410  26.137  12.652  1.00917306           H  
ATOM    358 2HB  LEU    24      26.214  24.920  12.245  1.00917306           H  
ATOM    359  CG  LEU    24      26.389  26.520  10.783  1.00  0.00           C  
ATOM    360  HG  LEU    24      26.606  27.594  10.777  1.00917287           H  
ATOM    361  CD1 LEU    24      27.490  25.837   9.974  1.00  0.00           C  
ATOM    362 1HD1 LEU    24      27.332  24.757   9.911  1.00917290           H  
ATOM    363 2HD1 LEU    24      28.471  26.010  10.428  1.00917290           H  
ATOM    364 3HD1 LEU    24      27.520  26.238   8.956  1.00917290           H  
ATOM    365  CD2 LEU    24      25.035  26.318  10.102  1.00  0.00           C  
ATOM    366 1HD2 LEU    24      24.693  25.285  10.206  1.00917294           H  
ATOM    367 2HD2 LEU    24      25.092  26.554   9.034  1.00917294           H  
ATOM    368 3HD2 LEU    24      24.273  26.973  10.535  1.00917294           H  
ATOM    369  N   GLY    25      24.383  25.254  14.863  1.00  0.00           N  
ATOM    370  H   GLY    25      23.572  25.216  14.231  1.00101868           H  
ATOM    371  CA  GLY    25      24.361  24.348  16.004  1.00  0.00           C  
ATOM    372 1HA  GLY    25      25.127  24.624  16.735  1.00101869           H  
ATOM    373 2HA  GLY    25      23.368  24.401  16.458  1.00101869           H  
ATOM    374  C   GLY    25      24.621  22.927  15.508  1.00  0.00           C  
ATOM    375  O   GLY    25      24.941  22.679  14.347  1.00  0.00           O  
ATOM    376  N   GLU    26      24.526  21.943  16.458  1.00  0.00           N  
ATOM    377  H   GLU    26      24.263  22.191  17.438  1.00302748           H  
ATOM    378  CA  GLU    26      24.959  20.570  16.216  1.00  0.00           C  
ATOM    379  HA  GLU    26      25.978  20.648  15.830  1.00637410           H  
ATOM    380  C   GLU    26      24.111  19.787  15.181  1.00  0.00           C  
ATOM    381  O   GLU    26      22.879  19.824  15.125  1.00  0.00           O  
ATOM    382  CB  GLU    26      24.983  19.779  17.542  1.00  0.00           C  
ATOM    383 1HB  GLU    26      23.986  19.799  18.002  1.00602735           H  
ATOM    384 2HB  GLU    26      25.204  18.725  17.333  1.00602735           H  
ATOM    385  CG  GLU    26      26.022  20.293  18.549  1.00  0.00           C  
ATOM    386 1HG  GLU    26      27.021  20.180  18.110  1.00101887           H  
ATOM    387 2HG  GLU    26      25.993  19.652  19.439  1.00101887           H  
ATOM    388  CD  GLU    26      25.870  21.737  19.040  1.00  0.00           C  
ATOM    389  OE1 GLU    26      24.722  22.256  18.892  1.00  0.00           O  
ATOM    390  OE2 GLU    26      26.944  22.285  19.438  1.00  0.00           O1-
ATOM    391  N   GLY    27      24.865  18.948  14.366  1.00  0.00           N  
ATOM    392  H   GLY    27      25.921  19.007  14.360  1.00919566           H  
ATOM    393  CA  GLY    27      24.256  17.971  13.492  1.00  0.00           C  
ATOM    394 1HA  GLY    27      25.023  17.248  13.199  1.00919569           H  
ATOM    395 2HA  GLY    27      23.472  17.441  14.042  1.00919569           H  
ATOM    396  C   GLY    27      23.698  18.619  12.235  1.00  0.00           C  
ATOM    397  O   GLY    27      24.402  19.116  11.356  1.00  0.00           O  
ATOM    398  N   SER    28      22.316  18.622  12.156  1.00  0.00           N  
ATOM    399  H   SER    28      21.759  18.212  12.901  1.00586267           H  
ATOM    400  CA  SER    28      21.604  19.219  11.029  1.00  0.00           C  
ATOM    401  HA  SER    28      22.213  19.089  10.127  1.00101867           H  
ATOM    402  C   SER    28      21.394  20.728  11.216  1.00  0.00           C  
ATOM    403  O   SER    28      21.056  21.443  10.271  1.00  0.00           O  
ATOM    404  CB  SER    28      20.231  18.565  10.808  1.00  0.00           C  
ATOM    405 1HB  SER    28      20.354  17.501  10.582  1.00910089           H  
ATOM    406 2HB  SER    28      19.695  19.045   9.983  1.00910089           H  
ATOM    407  OG  SER    28      19.415  18.667  11.980  1.00  0.00           O  
ATOM    408  HG  SER    28      18.568  18.236  11.748  1.00910092           H  
ATOM    409  N   SER    29      21.408  21.166  12.523  1.00  0.00           N  
ATOM    410  H   SER    29      21.668  20.496  13.250  1.00590200           H  
ATOM    411  CA  SER    29      21.135  22.537  12.924  1.00  0.00           C  
ATOM    412  HA  SER    29      21.083  22.521  14.020  1.00635005           H  
ATOM    413  C   SER    29      19.758  23.032  12.453  1.00  0.00           C  
ATOM    414  O   SER    29      19.541  24.232  12.276  1.00  0.00           O  
ATOM    415  CB  SER    29      22.217  23.529  12.493  1.00  0.00           C  
ATOM    416 1HB  SER    29      22.137  23.798  11.435  1.00912013           H  
ATOM    417 2HB  SER    29      23.206  23.101  12.652  1.00912013           H  
ATOM    418  OG  SER    29      22.150  24.737  13.268  1.00  0.00           O  
ATOM    419  HG  SER    29      21.240  25.078  13.120  1.00912016           H  
ATOM    420  N   GLY    30      18.765  22.072  12.404  1.00  0.00           N  
ATOM    421  H   GLY    30      19.041  21.097  12.521  1.00912776           H  
ATOM    422  CA  GLY    30      17.368  22.424  12.225  1.00  0.00           C  
ATOM    423 1HA  GLY    30      16.774  21.591  12.615  1.00912779           H  
ATOM    424 2HA  GLY    30      17.152  23.323  12.812  1.00912779           H  
ATOM    425  C   GLY    30      16.930  22.684  10.787  1.00  0.00           C  
ATOM    426  O   GLY    30      15.795  23.085  10.530  1.00  0.00           O  
ATOM    427  N   PHE    31      17.852  22.364   9.810  1.00  0.00           N  
ATOM    428  H   PHE    31      18.765  22.005  10.088  1.00588974           H  
ATOM    429  CA  PHE    31      17.528  22.530   8.396  1.00  0.00           C  
ATOM    430  HA  PHE    31      16.982  23.473   8.297  1.00591064           H  
ATOM    431  C   PHE    31      16.609  21.386   7.948  1.00  0.00           C  
ATOM    432  O   PHE    31      16.799  20.208   8.256  1.00  0.00           O  
ATOM    433  CB  PHE    31      18.773  22.528   7.495  1.00  0.00           C  
ATOM    434 1HB  PHE    31      19.517  21.802   7.850  1.00122093           H  
ATOM    435 2HB  PHE    31      18.510  22.201   6.480  1.00122093           H  
ATOM    436  CG  PHE    31      19.412  23.893   7.409  1.00  0.00           C  
ATOM    437  CD1 PHE    31      19.207  24.698   6.280  1.00  0.00           C  
ATOM    438 1HD  PHE    31      18.610  24.335   5.447  1.00918848           H  
ATOM    439  CD2 PHE    31      20.179  24.391   8.469  1.00  0.00           C  
ATOM    440 2HD  PHE    31      20.363  23.787   9.354  1.00918851           H  
ATOM    441  CE1 PHE    31      19.749  25.982   6.218  1.00  0.00           C  
ATOM    442 1HE  PHE    31      19.582  26.598   5.339  1.00917413           H  
ATOM    443  CE2 PHE    31      20.712  25.677   8.410  1.00  0.00           C  
ATOM    444 2HE  PHE    31      21.286  26.059   9.249  1.00917416           H  
ATOM    445  CZ  PHE    31      20.490  26.475   7.289  1.00  0.00           C  
ATOM    446  HZ  PHE    31      20.890  27.484   7.262  1.00917419           H  
ATOM    447  N   THR    32      15.586  21.808   7.107  1.00  0.00           N  
ATOM    448  H   THR    32      15.476  22.810   6.875  1.00918830           H  
ATOM    449  CA  THR    32      14.663  20.848   6.505  1.00  0.00           C  
ATOM    450  HA  THR    32      15.031  19.832   6.694  1.00918834           H  
ATOM    451  C   THR    32      14.693  21.071   4.988  1.00  0.00           C  
ATOM    452  O   THR    32      14.808  22.189   4.479  1.00  0.00           O  
ATOM    453  CB  THR    32      13.231  20.967   7.058  1.00  0.00           C  
ATOM    454  HB  THR    32      12.545  20.411   6.409  1.00896304           H  
ATOM    455  OG1 THR    32      12.783  22.333   7.077  1.00  0.00           O  
ATOM    456 1HG  THR    32      13.288  22.784   7.784  1.00896307           H  
ATOM    457  CG2 THR    32      13.112  20.401   8.470  1.00  0.00           C  
ATOM    458 1HG2 THR    32      13.736  20.958   9.177  1.00957996           H  
ATOM    459 2HG2 THR    32      13.402  19.347   8.501  1.00957996           H  
ATOM    460 3HG2 THR    32      12.080  20.489   8.827  1.00957996           H  
ATOM    461  N   VAL    33      14.588  19.890   4.264  1.00  0.00           N  
ATOM    462  H   VAL    33      14.506  18.989   4.741  1.00302809           H  
ATOM    463  CA  VAL    33      14.583  19.859   2.802  1.00  0.00           C  
ATOM    464  HA  VAL    33      14.474  20.884   2.444  1.00590207           H  
ATOM    465  C   VAL    33      13.351  19.029   2.427  1.00  0.00           C  
ATOM    466  O   VAL    33      13.180  17.884   2.836  1.00  0.00           O  
ATOM    467  CB  VAL    33      15.880  19.252   2.230  1.00  0.00           C  
ATOM    468  HB  VAL    33      15.920  18.183   2.466  1.00588391           H  
ATOM    469  CG1 VAL    33      15.923  19.410   0.706  1.00  0.00           C  
ATOM    470 1HG1 VAL    33      15.955  20.466   0.418  1.00590270           H  
ATOM    471 2HG1 VAL    33      15.044  18.963   0.232  1.00590270           H  
ATOM    472 3HG1 VAL    33      16.810  18.920   0.290  1.00590270           H  
ATOM    473  CG2 VAL    33      17.127  19.901   2.834  1.00  0.00           C  
ATOM    474 1HG2 VAL    33      17.086  20.985   2.728  1.00957999           H  
ATOM    475 2HG2 VAL    33      18.037  19.552   2.341  1.00957999           H  
ATOM    476 3HG2 VAL    33      17.221  19.668   3.899  1.00957999           H  
ATOM    477  N   HIS    34      12.441  19.715   1.650  1.00  0.00           N  
ATOM    478  H   HIS    34      12.728  20.606   1.209  1.00977322           H  
ATOM    479  CA  HIS    34      11.070  19.251   1.410  1.00  0.00           C  
ATOM    480  HA  HIS    34      10.873  18.362   2.018  1.00977326           H  
ATOM    481  C   HIS    34      10.925  18.927  -0.084  1.00  0.00           C  
ATOM    482  O   HIS    34      11.372  19.691  -0.948  1.00  0.00           O  
ATOM    483  CB  HIS    34      10.056  20.365   1.734  1.00  0.00           C  
ATOM    484 1HB  HIS    34       9.040  19.992   1.551  1.00638716           H  
ATOM    485 2HB  HIS    34      10.192  21.209   1.043  1.00638716           H  
ATOM    486  CG  HIS    34      10.143  20.892   3.127  1.00  0.00           C  
ATOM    487  ND1 HIS    34       9.224  20.516   4.079  1.00  0.00           N  
ATOM    488  CD2 HIS    34      11.039  21.796   3.662  1.00  0.00           C  
ATOM    489 2HD  HIS    34      11.888  22.322   3.247  1.00917700           H  
ATOM    490  CE1 HIS    34       9.573  21.157   5.172  1.00  0.00           C  
ATOM    491 1HE  HIS    34       9.078  21.090   6.131  1.00917703           H  
ATOM    492  NE2 HIS    34      10.671  21.943   4.971  1.00  0.00           N  
ATOM    493 2HE  HIS    34      11.133  22.521   5.668  1.00919130           H  
ATOM    494  N   ASP    35      10.209  17.777  -0.376  1.00  0.00           N  
ATOM    495  H   ASP    35       9.890  17.146   0.375  1.00919073           H  
ATOM    496  CA  ASP    35       9.851  17.421  -1.759  1.00  0.00           C  
ATOM    497  HA  ASP    35      10.483  17.989  -2.445  1.00919076           H  
ATOM    498  C   ASP    35       8.384  17.837  -1.933  1.00  0.00           C  
ATOM    499  O   ASP    35       7.486  17.371  -1.225  1.00  0.00           O  
ATOM    500  CB  ASP    35      10.013  15.932  -2.009  1.00  0.00           C  
ATOM    501 1HB  ASP    35       9.274  15.373  -1.429  1.00919474           H  
ATOM    502 2HB  ASP    35      11.002  15.603  -1.671  1.00919474           H  
ATOM    503  CG  ASP    35       9.816  15.529  -3.468  1.00  0.00           C  
ATOM    504  OD1 ASP    35       8.820  16.055  -4.064  1.00  0.00           O  
ATOM    505  OD2 ASP    35      10.631  14.657  -3.887  1.00  0.00           O1-
ATOM    506  N   ASP    36       8.195  18.780  -2.928  1.00  0.00           N  
ATOM    507  H   ASP    36       8.971  19.013  -3.565  1.00101983           H  
ATOM    508  CA  ASP    36       6.921  19.460  -3.137  1.00  0.00           C  
ATOM    509  HA  ASP    36       6.443  19.615  -2.163  1.00102055           H  
ATOM    510  C   ASP    36       5.999  18.569  -3.979  1.00  0.00           C  
ATOM    511  O   ASP    36       4.780  18.746  -4.027  1.00  0.00           O  
ATOM    512  CB  ASP    36       7.101  20.765  -3.908  1.00  0.00           C  
ATOM    513 1HB  ASP    36       6.127  21.236  -4.090  1.00102486           H  
ATOM    514 2HB  ASP    36       7.533  20.562  -4.890  1.00102486           H  
ATOM    515  CG  ASP    36       7.966  21.774  -3.180  1.00  0.00           C  
ATOM    516  OD2 ASP    36       7.683  21.949  -1.964  1.00  0.00           O  
ATOM    517  OD1 ASP    36       8.866  22.328  -3.885  1.00  0.00           O1-
ATOM    518  N   THR    37       6.665  17.684  -4.806  1.00  0.00           N  
ATOM    519  H   THR    37       7.664  17.512  -4.613  1.00101955           H  
ATOM    520  CA  THR    37       6.010  16.923  -5.864  1.00  0.00           C  
ATOM    521  HA  THR    37       5.103  17.459  -6.168  1.00101956           H  
ATOM    522  C   THR    37       5.609  15.590  -5.220  1.00  0.00           C  
ATOM    523  O   THR    37       4.453  15.163  -5.205  1.00  0.00           O  
ATOM    524  CB  THR    37       6.957  16.727  -7.074  1.00  0.00           C  
ATOM    525  HB  THR    37       7.851  16.169  -6.780  1.00102454           H  
ATOM    526  OG1 THR    37       7.424  17.993  -7.591  1.00  0.00           O  
ATOM    527 1HG  THR    37       6.663  18.606  -7.559  1.00102131           H  
ATOM    528  CG2 THR    37       6.279  15.992  -8.224  1.00  0.00           C  
ATOM    529 1HG2 THR    37       5.400  16.543  -8.575  1.00102131           H  
ATOM    530 2HG2 THR    37       5.969  14.984  -7.935  1.00102131           H  
ATOM    531 3HG2 THR    37       6.961  15.912  -9.078  1.00102131           H  
ATOM    532  N   ALA    38       6.677  14.895  -4.676  1.00  0.00           N  
ATOM    533  H   ALA    38       7.605  15.382  -4.553  1.00102110           H  
ATOM    534  CA  ALA    38       6.514  13.519  -4.237  1.00  0.00           C  
ATOM    535  HA  ALA    38       5.771  13.048  -4.895  1.00102110           H  
ATOM    536  C   ALA    38       5.940  13.439  -2.816  1.00  0.00           C  
ATOM    537  O   ALA    38       5.600  12.370  -2.315  1.00  0.00           O  
ATOM    538  CB  ALA    38       7.805  12.724  -4.327  1.00  0.00           C  
ATOM    539 1HB  ALA    38       8.531  13.055  -3.581  1.00102084           H  
ATOM    540 2HB  ALA    38       8.256  12.822  -5.318  1.00102084           H  
ATOM    541 3HB  ALA    38       7.620  11.660  -4.142  1.00102084           H  
ATOM    542  N   ASN    39       5.889  14.646  -2.149  1.00  0.00           N  
ATOM    543  H   ASN    39       6.342  15.453  -2.580  1.00101982           H  
ATOM    544  CA  ASN    39       5.203  14.832  -0.870  1.00  0.00           C  
ATOM    545  HA  ASN    39       5.338  15.889  -0.609  1.00101982           H  
ATOM    546  C   ASN    39       5.919  14.016   0.224  1.00  0.00           C  
ATOM    547  O   ASN    39       5.398  13.061   0.798  1.00  0.00           O  
ATOM    548  CB  ASN    39       3.702  14.528  -0.953  1.00  0.00           C  
ATOM    549 1HB  ASN    39       3.302  14.281   0.038  1.00102482           H  
ATOM    550 2HB  ASN    39       3.476  13.678  -1.605  1.00102482           H  
ATOM    551  CG  ASN    39       2.924  15.731  -1.440  1.00  0.00           C  
ATOM    552  OD1 ASN    39       2.186  16.382  -0.704  1.00  0.00           O  
ATOM    553  ND2 ASN    39       3.085  16.039  -2.761  1.00  0.00           N  
ATOM    554 1HD2 ASN    39       3.649  15.500  -3.418  1.00918633           H  
ATOM    555 2HD2 ASN    39       2.627  16.859  -3.139  1.00918633           H  
ATOM    556  N   LYS    40       7.192  14.475   0.513  1.00  0.00           N  
ATOM    557  H   LYS    40       7.548  15.306   0.040  1.00102202           H  
ATOM    558  CA  LYS    40       8.042  13.812   1.487  1.00  0.00           C  
ATOM    559  HA  LYS    40       7.402  13.511   2.327  1.00102202           H  
ATOM    560  C   LYS    40       9.094  14.791   2.032  1.00  0.00           C  
ATOM    561  O   LYS    40       9.483  15.778   1.405  1.00  0.00           O  
ATOM    562  CB  LYS    40       8.727  12.547   0.926  1.00  0.00           C  
ATOM    563 1HB  LYS    40       9.364  12.106   1.702  1.00981358           H  
ATOM    564 2HB  LYS    40       7.965  11.796   0.685  1.00981358           H  
ATOM    565  CG  LYS    40       9.555  12.823  -0.332  1.00  0.00           C  
ATOM    566 1HG  LYS    40       8.871  13.079  -1.149  1.00633979           H  
ATOM    567 2HG  LYS    40      10.210  13.686  -0.174  1.00633979           H  
ATOM    568  CD  LYS    40      10.416  11.649  -0.790  1.00  0.00           C  
ATOM    569 1HD  LYS    40      10.746  11.857  -1.816  1.00883988           H  
ATOM    570 2HD  LYS    40       9.820  10.729  -0.831  1.00883988           H  
ATOM    571  CE  LYS    40      11.639  11.451   0.098  1.00  0.00           C  
ATOM    572 1HE  LYS    40      11.383  11.011   1.065  1.00883991           H  
ATOM    573 2HE  LYS    40      12.191  12.380   0.242  1.00883991           H  
ATOM    574  NZ  LYS    40      12.558  10.523  -0.576  1.00  0.00           N1+
ATOM    575 1HZ  LYS    40      12.178   9.584  -0.703  1.00910329           H  
ATOM    576 2HZ  LYS    40      13.448  10.333   0.034  1.00910329           H  
ATOM    577 3HZ  LYS    40      12.945  10.870  -1.460  1.00910329           H  
ATOM    578  N   ASP    41       9.603  14.385   3.253  1.00  0.00           N  
ATOM    579  H   ASP    41       9.191  13.584   3.719  1.00880335           H  
ATOM    580  CA  ASP    41      10.764  15.015   3.886  1.00  0.00           C  
ATOM    581  HA  ASP    41      10.807  16.063   3.569  1.00884853           H  
ATOM    582  C   ASP    41      11.999  14.273   3.319  1.00  0.00           C  
ATOM    583  O   ASP    41      11.911  13.197   2.722  1.00  0.00           O  
ATOM    584  CB  ASP    41      10.647  14.878   5.399  1.00  0.00           C  
ATOM    585 1HB  ASP    41      10.771  13.830   5.700  1.00883827           H  
ATOM    586 2HB  ASP    41       9.646  15.194   5.723  1.00883827           H  
ATOM    587  CG  ASP    41      11.662  15.713   6.161  1.00  0.00           C  
ATOM    588  OD2 ASP    41      11.534  15.686   7.417  1.00  0.00           O  
ATOM    589  OD1 ASP    41      12.523  16.311   5.452  1.00  0.00           O1-
ATOM    590  N   ILE    42      13.205  14.893   3.533  1.00  0.00           N  
ATOM    591  H   ILE    42      13.178  15.749   4.143  1.00879235           H  
ATOM    592  CA  ILE    42      14.454  14.384   2.985  1.00  0.00           C  
ATOM    593  HA  ILE    42      14.334  13.332   2.717  1.00879238           H  
ATOM    594  C   ILE    42      15.449  14.551   4.137  1.00  0.00           C  
ATOM    595  O   ILE    42      15.898  15.667   4.418  1.00  0.00           O  
ATOM    596  CB  ILE    42      14.909  15.141   1.710  1.00  0.00           C  
ATOM    597  HB  ILE    42      15.155  16.175   1.973  1.00977368           H  
ATOM    598  CG1 ILE    42      13.791  15.182   0.644  1.00  0.00           C  
ATOM    599 1HG1 ILE    42      13.453  14.165   0.427  1.00977371           H  
ATOM    600 2HG1 ILE    42      12.927  15.729   1.038  1.00977371           H  
ATOM    601  CG2 ILE    42      16.181  14.486   1.153  1.00  0.00           C  
ATOM    602 1HG2 ILE    42      15.975  13.478   0.777  1.00977374           H  
ATOM    603 2HG2 ILE    42      16.962  14.407   1.916  1.00977374           H  
ATOM    604 3HG2 ILE    42      16.599  15.077   0.334  1.00977374           H  
ATOM    605  CD1 ILE    42      14.190  15.843  -0.666  1.00  0.00           C  
ATOM    606 1HD1 ILE    42      14.896  15.223  -1.225  1.00958252           H  
ATOM    607 2HD1 ILE    42      14.641  16.823  -0.497  1.00958252           H  
ATOM    608 3HD1 ILE    42      13.308  15.980  -1.298  1.00958252           H  
ATOM    609  N   PRO    43      15.743  13.434   4.903  1.00  0.00           N  
ATOM    610  CA  PRO    43      16.550  13.550   6.115  1.00  0.00           C  
ATOM    611  HA  PRO    43      15.995  14.194   6.808  1.00886936           H  
ATOM    612  C   PRO    43      17.975  14.085   5.886  1.00  0.00           C  
ATOM    613  O   PRO    43      18.766  13.597   5.077  1.00  0.00           O  
ATOM    614  CB  PRO    43      16.631  12.119   6.661  1.00  0.00           C  
ATOM    615 1HB  PRO    43      17.528  11.598   6.304  1.00965700           H  
ATOM    616 2HB  PRO    43      16.654  12.097   7.755  1.00965700           H  
ATOM    617  CG  PRO    43      15.391  11.443   6.094  1.00  0.00           C  
ATOM    618 1HG  PRO    43      14.521  11.696   6.712  1.00950288           H  
ATOM    619 2HG  PRO    43      15.477  10.354   6.054  1.00950288           H  
ATOM    620  CD  PRO    43      15.253  12.073   4.719  1.00  0.00           C  
ATOM    621 1HD  PRO    43      14.218  12.050   4.371  1.00899669           H  
ATOM    622 2HD  PRO    43      15.899  11.584   3.983  1.00899669           H  
ATOM    623  N   VAL    44      18.283  15.152   6.714  1.00  0.00           N  
ATOM    624  H   VAL    44      17.578  15.489   7.362  1.00899672           H  
ATOM    625  CA  VAL    44      19.576  15.833   6.699  1.00  0.00           C  
ATOM    626  HA  VAL    44      20.017  15.736   5.702  1.00632005           H  
ATOM    627  C   VAL    44      20.459  15.127   7.738  1.00  0.00           C  
ATOM    628  O   VAL    44      20.167  15.116   8.937  1.00  0.00           O  
ATOM    629  CB  VAL    44      19.412  17.324   7.075  1.00  0.00           C  
ATOM    630  HB  VAL    44      18.858  17.402   8.019  1.00958580           H  
ATOM    631  CG1 VAL    44      20.766  18.010   7.280  1.00  0.00           C  
ATOM    632 1HG1 VAL    44      21.405  17.894   6.402  1.00892920           H  
ATOM    633 2HG1 VAL    44      21.302  17.593   8.137  1.00892920           H  
ATOM    634 3HG1 VAL    44      20.633  19.079   7.480  1.00892920           H  
ATOM    635  CG2 VAL    44      18.611  18.073   6.006  1.00  0.00           C  
ATOM    636 1HG2 VAL    44      19.089  17.995   5.025  1.00892924           H  
ATOM    637 2HG2 VAL    44      18.525  19.135   6.255  1.00892924           H  
ATOM    638 3HG2 VAL    44      17.595  17.674   5.919  1.00892924           H  
ATOM    639  N   THR    45      21.603  14.532   7.228  1.00  0.00           N  
ATOM    640  H   THR    45      21.863  14.619   6.241  1.00974504           H  
ATOM    641  CA  THR    45      22.497  13.829   8.142  1.00  0.00           C  
ATOM    642  HA  THR    45      21.885  13.386   8.940  1.00986111           H  
ATOM    643  C   THR    45      23.424  14.810   8.847  1.00  0.00           C  
ATOM    644  O   THR    45      23.862  14.536   9.968  1.00  0.00           O  
ATOM    645  CB  THR    45      23.324  12.718   7.483  1.00  0.00           C  
ATOM    646  HB  THR    45      24.173  12.446   8.122  1.00961771           H  
ATOM    647  OG1 THR    45      23.863  13.196   6.255  1.00  0.00           O  
ATOM    648 1HG  THR    45      23.634  12.579   5.533  1.00961774           H  
ATOM    649  CG2 THR    45      22.484  11.467   7.257  1.00  0.00           C  
ATOM    650 1HG2 THR    45      21.603  11.694   6.651  1.00980963           H  
ATOM    651 2HG2 THR    45      22.146  11.042   8.207  1.00980963           H  
ATOM    652 3HG2 THR    45      23.061  10.706   6.722  1.00980963           H  
ATOM    653  N   SER    46      23.821  15.934   8.139  1.00  0.00           N  
ATOM    654  H   SER    46      23.513  16.046   7.170  1.00898514           H  
ATOM    655  CA  SER    46      24.650  16.947   8.784  1.00  0.00           C  
ATOM    656  HA  SER    46      24.188  17.139   9.757  1.00898517           H  
ATOM    657  C   SER    46      24.670  18.263   7.985  1.00  0.00           C  
ATOM    658  O   SER    46      24.584  18.297   6.755  1.00  0.00           O  
ATOM    659  CB  SER    46      26.104  16.482   8.977  1.00  0.00           C  
ATOM    660 1HB  SER    46      26.747  16.822   8.157  1.00969356           H  
ATOM    661 2HB  SER    46      26.188  15.393   9.035  1.00969356           H  
ATOM    662  OG  SER    46      26.611  17.005  10.206  1.00  0.00           O  
ATOM    663  HG  SER    46      27.545  17.240  10.055  1.00970812           H  
ATOM    664  N   VAL    47      24.881  19.379   8.780  1.00  0.00           N  
ATOM    665  H   VAL    47      24.909  19.255   9.809  1.00970815           H  
ATOM    666  CA  VAL    47      25.122  20.729   8.265  1.00  0.00           C  
ATOM    667  HA  VAL    47      24.678  20.768   7.265  1.00633419           H  
ATOM    668  C   VAL    47      26.638  20.976   8.120  1.00  0.00           C  
ATOM    669  O   VAL    47      27.512  20.288   8.654  1.00  0.00           O  
ATOM    670  CB  VAL    47      24.445  21.777   9.183  1.00  0.00           C  
ATOM    671  HB  VAL    47      23.536  21.318   9.583  1.00893625           H  
ATOM    672  CG1 VAL    47      25.306  22.191  10.382  1.00  0.00           C  
ATOM    673 1HG1 VAL    47      26.195  22.745  10.072  1.00896679           H  
ATOM    674 2HG1 VAL    47      25.636  21.325  10.961  1.00896679           H  
ATOM    675 3HG1 VAL    47      24.742  22.844  11.052  1.00896679           H  
ATOM    676  CG2 VAL    47      23.984  23.016   8.414  1.00  0.00           C  
ATOM    677 1HG2 VAL    47      24.826  23.626   8.074  1.00896682           H  
ATOM    678 2HG2 VAL    47      23.356  23.647   9.052  1.00896682           H  
ATOM    679 3HG2 VAL    47      23.384  22.736   7.543  1.00896682           H  
ATOM    680  N   SER    48      26.953  22.080   7.349  1.00  0.00           N  
ATOM    681  H   SER    48      26.246  22.497   6.721  1.00897835           H  
ATOM    682  CA  SER    48      28.297  22.644   7.363  1.00  0.00           C  
ATOM    683  HA  SER    48      28.638  22.639   8.405  1.00897551           H  
ATOM    684  C   SER    48      28.303  24.088   6.852  1.00  0.00           C  
ATOM    685  O   SER    48      27.441  24.544   6.098  1.00  0.00           O  
ATOM    686  CB  SER    48      29.252  21.812   6.496  1.00  0.00           C  
ATOM    687 1HB  SER    48      30.131  22.391   6.200  1.00895905           H  
ATOM    688 2HB  SER    48      28.759  21.470   5.581  1.00895905           H  
ATOM    689  OG  SER    48      29.737  20.644   7.175  1.00  0.00           O  
ATOM    690  HG  SER    48      28.956  20.282   7.661  1.00895908           H  
ATOM    691  N   ASP    49      29.433  24.782   7.250  1.00  0.00           N  
ATOM    692  H   ASP    49      30.095  24.350   7.892  1.00908966           H  
ATOM    693  CA  ASP    49      29.778  26.098   6.727  1.00  0.00           C  
ATOM    694  HA  ASP    49      28.840  26.618   6.506  1.00908969           H  
ATOM    695  C   ASP    49      30.506  25.818   5.408  1.00  0.00           C  
ATOM    696  O   ASP    49      31.288  24.875   5.274  1.00  0.00           O  
ATOM    697  CB  ASP    49      30.588  26.880   7.756  1.00  0.00           C  
ATOM    698 1HB  ASP    49      30.743  26.310   8.680  1.00963398           H  
ATOM    699 2HB  ASP    49      30.024  27.770   8.056  1.00963398           H  
ATOM    700  CG  ASP    49      31.928  27.341   7.208  1.00  0.00           C  
ATOM    701  OD2 ASP    49      31.836  28.289   6.365  1.00  0.00           O  
ATOM    702  OD1 ASP    49      32.940  26.733   7.644  1.00  0.00           O1-
ATOM    703  N   ALA    50      30.227  26.721   4.402  1.00  0.00           N  
ATOM    704  H   ALA    50      29.549  27.472   4.538  1.00892025           H  
ATOM    705  CA  ALA    50      30.908  26.630   3.122  1.00  0.00           C  
ATOM    706  HA  ALA    50      31.723  25.900   3.200  1.00635051           H  
ATOM    707  C   ALA    50      31.608  27.937   2.736  1.00  0.00           C  
ATOM    708  O   ALA    50      31.739  28.267   1.556  1.00  0.00           O  
ATOM    709  CB  ALA    50      29.946  26.119   2.058  1.00  0.00           C  
ATOM    710 1HB  ALA    50      29.030  26.715   2.027  1.00905463           H  
ATOM    711 2HB  ALA    50      29.648  25.091   2.284  1.00905463           H  
ATOM    712 3HB  ALA    50      30.396  26.125   1.061  1.00905463           H  
ATOM    713  N   ASN    51      32.255  28.590   3.769  1.00  0.00           N  
ATOM    714  H   ASN    51      32.104  28.285   4.754  1.00892422           H  
ATOM    715  CA  ASN    51      33.151  29.717   3.522  1.00  0.00           C  
ATOM    716  HA  ASN    51      32.775  30.277   2.657  1.00892425           H  
ATOM    717  C   ASN    51      34.540  29.142   3.219  1.00  0.00           C  
ATOM    718  O   ASN    51      35.162  28.426   4.008  1.00  0.00           O  
ATOM    719  CB  ASN    51      33.285  30.646   4.729  1.00  0.00           C  
ATOM    720 1HB  ASN    51      34.029  31.427   4.530  1.00904722           H  
ATOM    721 2HB  ASN    51      33.630  30.108   5.620  1.00904722           H  
ATOM    722  CG  ASN    51      31.972  31.318   5.025  1.00  0.00           C  
ATOM    723  OD1 ASN    51      31.701  32.449   4.637  1.00  0.00           O  
ATOM    724  ND2 ASN    51      31.089  30.548   5.717  1.00  0.00           N  
ATOM    725 1HD2 ASN    51      31.350  29.594   6.070  1.00981365           H  
ATOM    726 2HD2 ASN    51      30.137  30.878   5.884  1.00981365           H  
ATOM    727  N   GLN    52      35.075  29.512   2.000  1.00  0.00           N  
ATOM    728  H   GLN    52      34.523  30.117   1.378  1.00984062           H  
ATOM    729  CA  GLN    52      36.378  29.044   1.525  1.00  0.00           C  
ATOM    730  HA  GLN    52      36.476  27.987   1.810  1.00984065           H  
ATOM    731  C   GLN    52      37.529  29.806   2.234  1.00  0.00           C  
ATOM    732  O   GLN    52      38.420  30.413   1.636  1.00  0.00           O  
ATOM    733  CB  GLN    52      36.502  29.153  -0.007  1.00  0.00           C  
ATOM    734 1HB  GLN    52      36.539  30.209  -0.306  1.00631988           H  
ATOM    735 2HB  GLN    52      37.466  28.718  -0.303  1.00631988           H  
ATOM    736  CG  GLN    52      35.392  28.427  -0.779  1.00  0.00           C  
ATOM    737 1HG  GLN    52      35.177  27.451  -0.330  1.00631991           H  
ATOM    738 2HG  GLN    52      35.732  28.254  -1.807  1.00631991           H  
ATOM    739  CD  GLN    52      34.108  29.232  -0.863  1.00  0.00           C  
ATOM    740  OE1 GLN    52      33.966  30.329  -0.332  1.00  0.00           O  
ATOM    741  NE2 GLN    52      33.110  28.635  -1.576  1.00  0.00           N  
ATOM    742 1HE2 GLN    52      33.197  27.731  -2.022  1.00974670           H  
ATOM    743 2HE2 GLN    52      32.222  29.121  -1.658  1.00974670           H  
ATOM    744  N   VAL    53      37.535  29.640   3.612  1.00  0.00           N  
ATOM    745  H   VAL    53      36.792  29.058   4.023  1.00974673           H  
ATOM    746  CA  VAL    53      38.545  30.260   4.458  1.00  0.00           C  
ATOM    747  HA  VAL    53      38.613  31.309   4.138  1.00969641           H  
ATOM    748  C   VAL    53      39.907  29.599   4.180  1.00  0.00           C  
ATOM    749  O   VAL    53      40.058  28.387   4.025  1.00  0.00           O  
ATOM    750  CB  VAL    53      38.214  30.217   5.965  1.00  0.00           C  
ATOM    751  HB  VAL    53      39.085  30.602   6.504  1.00967379           H  
ATOM    752  CG1 VAL    53      37.036  31.138   6.293  1.00  0.00           C  
ATOM    753 1HG1 VAL    53      36.115  30.791   5.818  1.00985387           H  
ATOM    754 2HG1 VAL    53      37.233  32.160   5.951  1.00985387           H  
ATOM    755 3HG1 VAL    53      36.863  31.178   7.373  1.00985387           H  
ATOM    756  CG2 VAL    53      37.948  28.812   6.516  1.00  0.00           C  
ATOM    757 1HG2 VAL    53      37.055  28.360   6.077  1.00982173           H  
ATOM    758 2HG2 VAL    53      37.795  28.852   7.600  1.00982173           H  
ATOM    759 3HG2 VAL    53      38.795  28.144   6.335  1.00982173           H  
ATOM    760  N   THR    54      40.957  30.505   4.123  1.00  0.00           N  
ATOM    761  H   THR    54      40.806  31.481   4.404  1.00972134           H  
ATOM    762  CA  THR    54      42.299  30.127   3.664  1.00  0.00           C  
ATOM    763  HA  THR    54      42.338  29.041   3.525  1.00981193           H  
ATOM    764  C   THR    54      43.251  30.535   4.795  1.00  0.00           C  
ATOM    765  O   THR    54      43.724  31.667   4.911  1.00  0.00           O  
ATOM    766  CB  THR    54      42.551  30.818   2.313  1.00  0.00           C  
ATOM    767  HB  THR    54      42.392  31.900   2.392  1.00639097           H  
ATOM    768  OG1 THR    54      41.615  30.314   1.342  1.00  0.00           O  
ATOM    769 1HG  THR    54      40.709  30.454   1.694  1.00906410           H  
ATOM    770  CG2 THR    54      43.935  30.557   1.746  1.00  0.00           C  
ATOM    771 1HG2 THR    54      44.056  29.500   1.489  1.00906414           H  
ATOM    772 2HG2 THR    54      44.727  30.854   2.437  1.00906414           H  
ATOM    773 3HG2 THR    54      44.069  31.111   0.810  1.00906414           H  
ATOM    774  N   ALA    55      43.434  29.545   5.749  1.00  0.00           N  
ATOM    775  H   ALA    55      43.039  28.624   5.579  1.00632685           H  
ATOM    776  CA  ALA    55      44.165  29.783   6.994  1.00  0.00           C  
ATOM    777  HA  ALA    55      44.131  30.855   7.213  1.00632688           H  
ATOM    778  C   ALA    55      45.627  29.339   6.837  1.00  0.00           C  
ATOM    779  O   ALA    55      45.941  28.204   6.467  1.00  0.00           O  
ATOM    780  CB  ALA    55      43.515  29.032   8.149  1.00  0.00           C  
ATOM    781 1HB  ALA    55      43.515  27.950   7.974  1.00632536           H  
ATOM    782 2HB  ALA    55      42.473  29.345   8.279  1.00632536           H  
ATOM    783 3HB  ALA    55      44.048  29.217   9.087  1.00632536           H  
ATOM    784  N   VAL    56      46.559  30.305   7.174  1.00  0.00           N  
ATOM    785  H   VAL    56      46.256  31.211   7.563  1.00892553           H  
ATOM    786  CA  VAL    56      47.996  30.097   7.010  1.00  0.00           C  
ATOM    787  HA  VAL    56      48.151  29.103   6.584  1.00634161           H  
ATOM    788  C   VAL    56      48.651  30.126   8.397  1.00  0.00           C  
ATOM    789  O   VAL    56      48.324  30.935   9.269  1.00  0.00           O  
ATOM    790  CB  VAL    56      48.616  31.157   6.071  1.00  0.00           C  
ATOM    791  HB  VAL    56      48.537  32.147   6.538  1.00899346           H  
ATOM    792  CG1 VAL    56      50.102  30.874   5.815  1.00  0.00           C  
ATOM    793 1HG1 VAL    56      50.255  29.854   5.454  1.00635542           H  
ATOM    794 2HG1 VAL    56      50.694  31.013   6.724  1.00635542           H  
ATOM    795 3HG1 VAL    56      50.517  31.545   5.061  1.00635542           H  
ATOM    796  CG2 VAL    56      47.871  31.215   4.731  1.00  0.00           C  
ATOM    797 1HG2 VAL    56      47.860  30.237   4.241  1.00961248           H  
ATOM    798 2HG2 VAL    56      48.343  31.926   4.048  1.00961248           H  
ATOM    799 3HG2 VAL    56      46.834  31.541   4.864  1.00961248           H  
ATOM    800  N   LEU    57      49.670  29.194   8.569  1.00  0.00           N  
ATOM    801  H   LEU    57      49.868  28.493   7.835  1.00961251           H  
ATOM    802  CA  LEU    57      50.506  29.200   9.766  1.00  0.00           C  
ATOM    803  HA  LEU    57      49.954  29.701  10.565  1.00903692           H  
ATOM    804  C   LEU    57      51.763  30.010   9.406  1.00  0.00           C  
ATOM    805  O   LEU    57      52.572  29.654   8.543  1.00  0.00           O  
ATOM    806  CB  LEU    57      50.903  27.787  10.204  1.00  0.00           C  
ATOM    807 1HB  LEU    57      50.041  27.113  10.146  1.00963351           H  
ATOM    808 2HB  LEU    57      51.639  27.386   9.498  1.00963351           H  
ATOM    809  CG  LEU    57      51.495  27.754  11.629  1.00  0.00           C  
ATOM    810  HG  LEU    57      52.192  28.591  11.755  1.00634444           H  
ATOM    811  CD1 LEU    57      50.419  27.859  12.711  1.00  0.00           C  
ATOM    812 1HD1 LEU    57      49.781  26.971  12.721  1.00897913           H  
ATOM    813 2HD1 LEU    57      49.780  28.734  12.572  1.00897913           H  
ATOM    814 3HD1 LEU    57      50.878  27.940  13.702  1.00897913           H  
ATOM    815  CD2 LEU    57      52.285  26.464  11.822  1.00  0.00           C  
ATOM    816 1HD2 LEU    57      51.657  25.584  11.662  1.00897916           H  
ATOM    817 2HD2 LEU    57      52.709  26.409  12.829  1.00897916           H  
ATOM    818 3HD2 LEU    57      53.108  26.422  11.105  1.00897916           H  
ATOM    819  N   ALA    58      51.893  31.187  10.117  1.00  0.00           N  
ATOM    820  H   ALA    58      51.219  31.434  10.847  1.00636100           H  
ATOM    821  CA  ALA    58      53.035  32.067   9.912  1.00  0.00           C  
ATOM    822  HA  ALA    58      53.668  31.680   9.107  1.00636104           H  
ATOM    823  C   ALA    58      53.824  32.040  11.212  1.00  0.00           C  
ATOM    824  O   ALA    58      53.306  31.829  12.312  1.00  0.00           O  
ATOM    825  CB  ALA    58      52.613  33.484   9.574  1.00  0.00           C  
ATOM    826 1HB  ALA    58      52.125  33.962  10.427  1.00894565           H  
ATOM    827 2HB  ALA    58      51.919  33.498   8.728  1.00894565           H  
ATOM    828 3HB  ALA    58      53.483  34.099   9.318  1.00894565           H  
ATOM    829  N   GLY    59      55.165  32.348  11.074  1.00  0.00           N  
ATOM    830  H   GLY    59      55.575  32.531  10.158  1.00896898           H  
ATOM    831  CA  GLY    59      55.991  32.438  12.254  1.00  0.00           C  
ATOM    832 1HA  GLY    59      55.675  33.309  12.837  1.00896902           H  
ATOM    833 2HA  GLY    59      55.837  31.528  12.841  1.00896902           H  
ATOM    834  C   GLY    59      57.465  32.550  11.927  1.00  0.00           C  
ATOM    835  O   GLY    59      57.902  32.612  10.778  1.00  0.00           O  
ATOM    836  N   THR    60      58.250  32.470  13.069  1.00  0.00           N  
ATOM    837  H   THR    60      57.824  32.370  14.004  1.00969279           H  
ATOM    838  CA  THR    60      59.718  32.439  12.998  1.00  0.00           C  
ATOM    839  HA  THR    60      60.030  33.023  12.122  1.00969283           H  
ATOM    840  C   THR    60      60.166  30.993  12.733  1.00  0.00           C  
ATOM    841  O   THR    60      61.324  30.686  12.469  1.00  0.00           O  
ATOM    842  CB  THR    60      60.414  32.978  14.263  1.00  0.00           C  
ATOM    843  HB  THR    60      61.494  32.808  14.182  1.00972900           H  
ATOM    844  OG1 THR    60      59.973  32.302  15.452  1.00  0.00           O  
ATOM    845 1HG  THR    60      60.499  32.694  16.179  1.00972903           H  
ATOM    846  CG2 THR    60      60.162  34.472  14.441  1.00  0.00           C  
ATOM    847 1HG2 THR    60      59.102  34.676  14.627  1.00910167           H  
ATOM    848 2HG2 THR    60      60.484  35.038  13.562  1.00910167           H  
ATOM    849 3HG2 THR    60      60.709  34.849  15.313  1.00910167           H  
ATOM    850  N   PHE    61      59.135  30.086  12.836  1.00  0.00           N  
ATOM    851  H   PHE    61      58.257  30.474  13.178  1.00900159           H  
ATOM    852  CA  PHE    61      59.234  28.662  12.566  1.00  0.00           C  
ATOM    853  HA  PHE    61      60.112  28.284  13.104  1.00900410           H  
ATOM    854  C   PHE    61      59.478  28.385  11.044  1.00  0.00           C  
ATOM    855  O   PHE    61      60.165  27.437  10.651  1.00  0.00           O  
ATOM    856  CB  PHE    61      57.929  28.031  13.127  1.00  0.00           C  
ATOM    857 1HB  PHE    61      57.944  28.074  14.223  1.00970734           H  
ATOM    858 2HB  PHE    61      57.072  28.639  12.807  1.00970734           H  
ATOM    859  CG  PHE    61      57.636  26.620  12.713  1.00  0.00           C  
ATOM    860  CD1 PHE    61      59.014  25.566  12.481  1.00  0.00           C  
ATOM    861 1HD  PHE    61      60.020  25.849  12.770  1.00633879           H  
ATOM    862  CD2 PHE    61      55.969  26.211  12.207  1.00  0.00           C  
ATOM    863 2HD  PHE    61      55.184  26.953  12.355  1.00953264           H  
ATOM    864  CE1 PHE    61      58.758  24.038  11.611  1.00  0.00           C  
ATOM    865 1HE  PHE    61      59.717  23.510  11.504  1.00953268           H  
ATOM    866  CE2 PHE    61      55.557  24.714  11.361  1.00  0.00           C  
ATOM    867 2HE  PHE    61      54.538  24.488  11.069  1.00639436           H  
ATOM    868  CZ  PHE    61      56.889  23.558  10.985  1.00  0.00           C  
ATOM    869  HZ  PHE    61      56.529  22.682  10.429  1.00952340           H  
ATOM    870  N   GLN    62      58.742  29.148  10.153  1.00  0.00           N  
ATOM    871  H   GLN    62      58.407  30.058  10.461  1.00952343           H  
ATOM    872  CA  GLN    62      58.355  28.609   8.846  1.00  0.00           C  
ATOM    873  HA  GLN    62      57.751  27.731   9.088  1.00951828           H  
ATOM    874  C   GLN    62      59.507  28.061   7.970  1.00  0.00           C  
ATOM    875  O   GLN    62      59.311  27.159   7.151  1.00  0.00           O  
ATOM    876  CB  GLN    62      57.488  29.595   8.040  1.00  0.00           C  
ATOM    877 1HB  GLN    62      57.172  30.446   8.656  1.00959222           H  
ATOM    878 2HB  GLN    62      58.066  30.020   7.210  1.00959222           H  
ATOM    879  CG  GLN    62      56.224  28.899   7.508  1.00  0.00           C  
ATOM    880 1HG  GLN    62      55.513  28.743   8.327  1.00917689           H  
ATOM    881 2HG  GLN    62      56.471  27.912   7.100  1.00917689           H  
ATOM    882  CD  GLN    62      55.582  29.673   6.382  1.00  0.00           C  
ATOM    883  OE1 GLN    62      56.176  29.903   5.331  1.00  0.00           O  
ATOM    884  NE2 GLN    62      54.299  30.081   6.594  1.00  0.00           N  
ATOM    885 1HE2 GLN    62      53.729  29.854   7.422  1.00102017           H  
ATOM    886 2HE2 GLN    62      53.855  30.655   5.884  1.00102017           H  
ATOM    887  N   HIS    63      60.719  28.701   8.080  1.00  0.00           N  
ATOM    888  H   HIS    63      60.840  29.390   8.815  1.00123939           H  
ATOM    889  CA  HIS    63      61.813  28.421   7.148  1.00  0.00           C  
ATOM    890  HA  HIS    63      61.336  28.317   6.164  1.00123940           H  
ATOM    891  C   HIS    63      62.543  27.084   7.383  1.00  0.00           C  
ATOM    892  O   HIS    63      63.306  26.622   6.533  1.00  0.00           O  
ATOM    893  CB  HIS    63      62.820  29.569   7.038  1.00  0.00           C  
ATOM    894 1HB  HIS    63      62.298  30.517   6.888  1.00917152           H  
ATOM    895 2HB  HIS    63      63.437  29.416   6.142  1.00917152           H  
ATOM    896  CG  HIS    63      63.725  29.721   8.206  1.00  0.00           C  
ATOM    897  ND1 HIS    63      65.043  29.342   8.109  1.00  0.00           N  
ATOM    898  CD2 HIS    63      63.468  30.242   9.455  1.00  0.00           C  
ATOM    899 2HD  HIS    63      62.587  30.661   9.918  1.00102416           H  
ATOM    900  CE1 HIS    63      65.573  29.618   9.278  1.00  0.00           C  
ATOM    901 1HE  HIS    63      66.601  29.443   9.566  1.00102480           H  
ATOM    902  NE2 HIS    63      64.654  30.158  10.130  1.00  0.00           N  
ATOM    903 2HE  HIS    63      64.818  30.443  11.086  1.00102140           H  
ATOM    904  N   ILE    64      62.343  26.474   8.609  1.00  0.00           N  
ATOM    905  H   ILE    64      61.664  26.887   9.256  1.00917184           H  
ATOM    906  CA  ILE    64      63.110  25.274   8.979  1.00  0.00           C  
ATOM    907  HA  ILE    64      64.129  25.393   8.591  1.00917188           H  
ATOM    908  C   ILE    64      62.516  24.030   8.271  1.00  0.00           C  
ATOM    909  O   ILE    64      63.218  23.140   7.794  1.00  0.00           O  
ATOM    910  CB  ILE    64      63.126  25.083  10.512  1.00  0.00           C  
ATOM    911  HB  ILE    64      62.088  25.014  10.867  1.00917210           H  
ATOM    912  CG1 ILE    64      63.764  26.278  11.259  1.00  0.00           C  
ATOM    913 1HG1 ILE    64      63.220  27.200  11.023  1.00917213           H  
ATOM    914 2HG1 ILE    64      63.636  26.127  12.338  1.00917213           H  
ATOM    915  CG2 ILE    64      63.819  23.773  10.899  1.00  0.00           C  
ATOM    916 1HG2 ILE    64      64.792  23.666  10.408  1.00101861           H  
ATOM    917 2HG2 ILE    64      63.208  22.905  10.629  1.00101861           H  
ATOM    918 3HG2 ILE    64      63.978  23.733  11.976  1.00101861           H  
ATOM    919  CD1 ILE    64      65.244  26.493  10.977  1.00  0.00           C  
ATOM    920 1HD1 ILE    64      65.426  26.708   9.921  1.00102172           H  
ATOM    921 2HD1 ILE    64      65.840  25.619  11.254  1.00102172           H  
ATOM    922 3HD1 ILE    64      65.614  27.342  11.560  1.00102172           H  
ATOM    923  N   PHE    65      61.140  23.936   8.356  1.00  0.00           N  
ATOM    924  H   PHE    65      60.650  24.704   8.805  1.00102172           H  
ATOM    925  CA  PHE    65      60.384  22.797   7.838  1.00  0.00           C  
ATOM    926  HA  PHE    65      61.122  22.092   7.429  1.00102013           H  
ATOM    927  C   PHE    65      59.527  23.129   6.611  1.00  0.00           C  
ATOM    928  O   PHE    65      58.461  22.556   6.382  1.00  0.00           O  
ATOM    929  CB  PHE    65      59.624  21.993   8.900  1.00  0.00           C  
ATOM    930 1HB  PHE    65      59.081  21.180   8.425  1.00102223           H  
ATOM    931 2HB  PHE    65      60.377  21.532   9.550  1.00102223           H  
ATOM    932  CG  PHE    65      58.664  22.711   9.823  1.00  0.00           C  
ATOM    933  CD1 PHE    65      58.323  21.866  11.363  1.00  0.00           C  
ATOM    934 1HD  PHE    65      58.645  20.835  11.454  1.00102406           H  
ATOM    935  CD2 PHE    65      58.261  24.395   9.541  1.00  0.00           C  
ATOM    936 2HD  PHE    65      58.456  24.898   8.602  1.00914533           H  
ATOM    937  CE1 PHE    65      57.618  22.643  12.777  1.00  0.00           C  
ATOM    938 1HE  PHE    65      57.467  22.105  13.705  1.00918672           H  
ATOM    939  CE2 PHE    65      57.558  25.324  10.893  1.00  0.00           C  
ATOM    940 2HE  PHE    65      57.353  26.353  10.583  1.00918675           H  
ATOM    941  CZ  PHE    65      57.217  24.387  12.659  1.00  0.00           C  
ATOM    942  HZ  PHE    65      56.803  24.774  13.599  1.00918465           H  
ATOM    943  N   GLY    66      60.184  23.912   5.679  1.00  0.00           N  
ATOM    944  H   GLY    66      61.000  24.446   5.972  1.00102016           H  
ATOM    945  CA  GLY    66      59.774  23.935   4.286  1.00  0.00           C  
ATOM    946 1HA  GLY    66      60.697  23.923   3.695  1.00919338           H  
ATOM    947 2HA  GLY    66      59.212  23.024   4.056  1.00919338           H  
ATOM    948  C   GLY    66      58.954  25.126   3.809  1.00  0.00           C  
ATOM    949  O   GLY    66      58.355  25.100   2.732  1.00  0.00           O  
ATOM    950  N   GLY    67      59.098  26.267   4.560  1.00  0.00           N  
ATOM    951  H   GLY    67      59.499  26.219   5.500  1.00102117           H  
ATOM    952  CA  GLY    67      58.729  27.573   4.052  1.00  0.00           C  
ATOM    953 1HA  GLY    67      57.875  27.496   3.373  1.00102117           H  
ATOM    954 2HA  GLY    67      58.484  28.228   4.890  1.00102117           H  
ATOM    955  C   GLY    67      59.938  28.132   3.310  1.00  0.00           C  
ATOM    956  O   GLY    67      61.082  27.710   3.481  1.00  0.00           O  
ATOM    957  N   SER    68      59.644  29.170   2.445  1.00  0.00           N  
ATOM    958  H   SER    68      58.697  29.538   2.392  1.00102417           H  
ATOM    959  CA  SER    68      60.698  29.776   1.614  1.00  0.00           C  
ATOM    960  HA  SER    68      61.586  29.135   1.661  1.00102418           H  
ATOM    961  C   SER    68      61.133  31.149   2.128  1.00  0.00           C  
ATOM    962  O   SER    68      61.783  31.929   1.435  1.00  0.00           O  
ATOM    963  CB  SER    68      60.248  29.868   0.153  1.00  0.00           C  
ATOM    964 1HB  SER    68      60.984  30.393  -0.464  1.00102116           H  
ATOM    965 2HB  SER    68      59.296  30.401   0.064  1.00102116           H  
ATOM    966  OG  SER    68      60.081  28.563  -0.405  1.00  0.00           O  
ATOM    967  HG  SER    68      59.597  28.027   0.249  1.00102117           H  
ATOM    968  N   ASP    69      60.790  31.410   3.438  1.00  0.00           N  
ATOM    969  H   ASP    69      60.354  30.686   4.007  1.00919604           H  
ATOM    970  CA  ASP    69      60.982  32.729   4.048  1.00  0.00           C  
ATOM    971  HA  ASP    69      62.029  33.026   3.921  1.00919607           H  
ATOM    972  C   ASP    69      60.660  32.573   5.544  1.00  0.00           C  
ATOM    973  O   ASP    69      60.241  31.510   6.006  1.00  0.00           O  
ATOM    974  CB  ASP    69      60.015  33.692   3.389  1.00  0.00           C  
ATOM    975 1HB  ASP    69      59.003  33.498   3.755  1.00914674           H  
ATOM    976 2HB  ASP    69      60.011  33.541   2.304  1.00914674           H  
ATOM    977  CG  ASP    69      60.262  35.166   3.591  1.00  0.00           C  
ATOM    978  OD2 ASP    69      59.560  35.888   2.818  1.00  0.00           O  
ATOM    979  OD1 ASP    69      61.077  35.463   4.511  1.00  0.00           O1-
ATOM    980  N   TRP    70      60.847  33.703   6.303  1.00  0.00           N  
ATOM    981  H   TRP    70      61.133  34.572   5.784  1.00914241           H  
ATOM    982  CA  TRP    70      60.610  33.775   7.744  1.00  0.00           C  
ATOM    983  HA  TRP    70      60.146  32.828   8.047  1.00933692           H  
ATOM    984  C   TRP    70      59.593  34.894   8.031  1.00  0.00           C  
ATOM    985  O   TRP    70      59.697  36.032   7.581  1.00  0.00           O  
ATOM    986  CB  TRP    70      61.892  33.918   8.573  1.00  0.00           C  
ATOM    987 1HB  TRP    70      61.629  34.056   9.630  1.00634992           H  
ATOM    988 2HB  TRP    70      62.447  32.973   8.521  1.00634992           H  
ATOM    989  CG  TRP    70      62.809  35.023   8.153  1.00  0.00           C  
ATOM    990  CD1 TRP    70      62.764  36.332   8.589  1.00  0.00           C  
ATOM    991 1HD  TRP    70      62.098  36.831   9.281  1.00634999           H  
ATOM    992  CD2 TRP    70      63.902  34.931   7.227  1.00  0.00           C  
ATOM    993  NE1 TRP    70      63.739  37.036   7.937  1.00  0.00           N  
ATOM    994 1HE  TRP    70      63.909  38.025   8.041  1.00879216           H  
ATOM    995  CE2 TRP    70      64.459  36.204   7.113  1.00  0.00           C  
ATOM    996  CE3 TRP    70      64.464  33.883   6.466  1.00  0.00           C  
ATOM    997 3HE  TRP    70      64.056  32.878   6.523  1.00903676           H  
ATOM    998  CZ2 TRP    70      65.543  36.487   6.273  1.00  0.00           C  
ATOM    999 2HZ  TRP    70      65.954  37.488   6.194  1.00878017           H  
ATOM   1000  CZ3 TRP    70      65.550  34.147   5.624  1.00  0.00           C  
ATOM   1001 3HZ  TRP    70      65.983  33.340   5.038  1.00973532           H  
ATOM   1002  CH2 TRP    70      66.080  35.432   5.530  1.00  0.00           C  
ATOM   1003 2HH  TRP    70      66.921  35.621   4.868  1.00984187           H  
ATOM   1004  N   ALA    71      58.507  34.484   8.790  1.00  0.00           N  
ATOM   1005  H   ALA    71      58.495  33.560   9.229  1.00630999           H  
ATOM   1006  CA  ALA    71      57.339  35.327   9.034  1.00  0.00           C  
ATOM   1007  HA  ALA    71      56.664  34.686   9.615  1.00969087           H  
ATOM   1008  C   ALA    71      56.466  35.767   7.825  1.00  0.00           C  
ATOM   1009  O   ALA    71      55.790  36.801   7.900  1.00  0.00           O  
ATOM   1010  CB  ALA    71      57.696  36.513   9.932  1.00  0.00           C  
ATOM   1011 1HB  ALA    71      58.295  37.257   9.397  1.00961796           H  
ATOM   1012 2HB  ALA    71      58.269  36.184  10.806  1.00961796           H  
ATOM   1013 3HB  ALA    71      56.794  37.018  10.294  1.00961796           H  
ATOM   1014  N   PRO    72      56.307  34.923   6.741  1.00  0.00           N  
ATOM   1015  CA  PRO    72      55.395  35.277   5.656  1.00  0.00           C  
ATOM   1016  HA  PRO    72      55.413  36.355   5.466  1.00886590           H  
ATOM   1017  C   PRO    72      53.956  34.800   5.935  1.00  0.00           C  
ATOM   1018  O   PRO    72      53.696  33.701   6.430  1.00  0.00           O  
ATOM   1019  CB  PRO    72      55.930  34.481   4.470  1.00  0.00           C  
ATOM   1020 1HB  PRO    72      55.183  34.312   3.690  1.00967500           H  
ATOM   1021 2HB  PRO    72      56.790  35.001   4.035  1.00967500           H  
ATOM   1022  CG  PRO    72      56.390  33.183   5.126  1.00  0.00           C  
ATOM   1023 1HG  PRO    72      57.112  32.623   4.528  1.00975121           H  
ATOM   1024 2HG  PRO    72      55.536  32.521   5.296  1.00975121           H  
ATOM   1025  CD  PRO    72      56.972  33.659   6.450  1.00  0.00           C  
ATOM   1026 1HD  PRO    72      58.033  33.857   6.310  1.00975125           H  
ATOM   1027 2HD  PRO    72      56.826  32.944   7.264  1.00975125           H  
ATOM   1028  N   ASP    73      52.992  35.662   5.452  1.00  0.00           N  
ATOM   1029  H   ASP    73      53.253  36.574   5.087  1.00980948           H  
ATOM   1030  CA  ASP    73      51.569  35.328   5.511  1.00  0.00           C  
ATOM   1031  HA  ASP    73      51.381  34.713   6.398  1.00967374           H  
ATOM   1032  C   ASP    73      51.107  34.544   4.272  1.00  0.00           C  
ATOM   1033  O   ASP    73      50.111  33.822   4.278  1.00  0.00           O  
ATOM   1034  CB  ASP    73      50.710  36.575   5.500  1.00  0.00           C  
ATOM   1035 1HB  ASP    73      49.653  36.288   5.576  1.00984200           H  
ATOM   1036 2HB  ASP    73      50.820  37.095   4.537  1.00984200           H  
ATOM   1037  CG  ASP    73      50.960  37.587   6.587  1.00  0.00           C  
ATOM   1038  OD2 ASP    73      50.525  38.741   6.275  1.00  0.00           O  
ATOM   1039  OD1 ASP    73      51.504  37.191   7.647  1.00  0.00           O1-
ATOM   1040  N   ASN    74      51.707  34.928   3.095  1.00  0.00           N  
ATOM   1041  H   ASN    74      52.584  35.457   3.125  1.00953658           H  
ATOM   1042  CA  ASN    74      51.120  34.666   1.781  1.00  0.00           C  
ATOM   1043  HA  ASN    74      50.045  34.492   1.918  1.00953661           H  
ATOM   1044  C   ASN    74      51.657  33.401   1.107  1.00  0.00           C  
ATOM   1045  O   ASN    74      51.155  32.931   0.083  1.00  0.00           O  
ATOM   1046  CB  ASN    74      51.300  35.861   0.843  1.00  0.00           C  
ATOM   1047 1HB  ASN    74      50.709  36.711   1.206  1.00958561           H  
ATOM   1048 2HB  ASN    74      50.941  35.621  -0.164  1.00958561           H  
ATOM   1049  CG  ASN    74      52.739  36.334   0.795  1.00  0.00           C  
ATOM   1050  OD1 ASN    74      53.462  36.383   1.788  1.00  0.00           O  
ATOM   1051  ND2 ASN    74      53.155  36.750  -0.437  1.00  0.00           N  
ATOM   1052 1HD2 ASN    74      52.561  36.739  -1.255  1.00951035           H  
ATOM   1053 2HD2 ASN    74      54.103  37.089  -0.536  1.00951035           H  
ATOM   1054  N   HIS    75      52.823  32.919   1.661  1.00  0.00           N  
ATOM   1055  H   HIS    75      53.161  33.349   2.518  1.00985376           H  
ATOM   1056  CA  HIS    75      53.579  31.836   1.049  1.00  0.00           C  
ATOM   1057  HA  HIS    75      53.521  31.945  -0.041  1.00985380           H  
ATOM   1058  C   HIS    75      52.864  30.538   1.469  1.00  0.00           C  
ATOM   1059  O   HIS    75      53.111  29.915   2.503  1.00  0.00           O  
ATOM   1060  CB  HIS    75      55.045  31.779   1.478  1.00  0.00           C  
ATOM   1061 1HB  HIS    75      55.516  30.896   1.026  1.00904516           H  
ATOM   1062 2HB  HIS    75      55.103  31.633   2.565  1.00904516           H  
ATOM   1063  CG  HIS    75      55.870  32.975   1.139  1.00  0.00           C  
ATOM   1064  ND1 HIS    75      55.389  34.067   0.456  1.00  0.00           N  
ATOM   1065  CD2 HIS    75      57.176  33.197   1.517  1.00  0.00           C  
ATOM   1066 2HD  HIS    75      57.879  32.581   2.055  1.00946609           H  
ATOM   1067  CE1 HIS    75      56.339  34.974   0.544  1.00  0.00           C  
ATOM   1068 1HE  HIS    75      56.288  35.986   0.168  1.00946613           H  
ATOM   1069  NE2 HIS    75      57.429  34.512   1.228  1.00  0.00           N  
ATOM   1070 2HE  HIS    75      58.260  35.048   1.491  1.00951021           H  
ATOM   1071  N   ASN    76      51.863  30.147   0.607  1.00  0.00           N  
ATOM   1072  H   ASN    76      51.702  30.732  -0.210  1.00975047           H  
ATOM   1073  CA  ASN    76      50.944  29.033   0.849  1.00  0.00           C  
ATOM   1074  HA  ASN    76      50.643  29.121   1.902  1.00972874           H  
ATOM   1075  C   ASN    76      51.597  27.628   0.765  1.00  0.00           C  
ATOM   1076  O   ASN    76      51.054  26.658   0.237  1.00  0.00           O  
ATOM   1077  CB  ASN    76      49.713  29.162  -0.054  1.00  0.00           C  
ATOM   1078 1HB  ASN    76      49.163  28.216  -0.112  1.00636555           H  
ATOM   1079 2HB  ASN    76      50.004  29.430  -1.077  1.00636555           H  
ATOM   1080  CG  ASN    76      48.739  30.198   0.478  1.00  0.00           C  
ATOM   1081  OD1 ASN    76      48.798  30.694   1.597  1.00  0.00           O  
ATOM   1082  ND2 ASN    76      47.735  30.517  -0.395  1.00  0.00           N  
ATOM   1083 1HD2 ASN    76      47.646  30.107  -1.315  1.00885953           H  
ATOM   1084 2HD2 ASN    76      47.048  31.206  -0.106  1.00885953           H  
ATOM   1085  N   THR    77      52.720  27.501   1.564  1.00  0.00           N  
ATOM   1086  H   THR    77      53.111  28.342   2.009  1.00885956           H  
ATOM   1087  CA  THR    77      53.362  26.223   1.865  1.00  0.00           C  
ATOM   1088  HA  THR    77      53.184  25.523   1.042  1.00946356           H  
ATOM   1089  C   THR    77      52.633  25.679   3.109  1.00  0.00           C  
ATOM   1090  O   THR    77      52.075  24.578   3.126  1.00  0.00           O  
ATOM   1091  CB  THR    77      54.877  26.373   2.128  1.00  0.00           C  
ATOM   1092  HB  THR    77      55.286  25.432   2.519  1.00946347           H  
ATOM   1093  OG1 THR    77      55.108  27.408   3.094  1.00  0.00           O  
ATOM   1094 1HG  THR    77      55.498  26.993   3.887  1.00946350           H  
ATOM   1095  CG2 THR    77      55.630  26.750   0.857  1.00  0.00           C  
ATOM   1096 1HG2 THR    77      55.315  27.731   0.486  1.00953217           H  
ATOM   1097 2HG2 THR    77      55.475  26.009   0.067  1.00953217           H  
ATOM   1098 3HG2 THR    77      56.704  26.826   1.056  1.00953217           H  
ATOM   1099  N   LEU    78      52.653  26.543   4.195  1.00  0.00           N  
ATOM   1100  H   LEU    78      53.132  27.438   4.076  1.00953220           H  
ATOM   1101  CA  LEU    78      52.034  26.251   5.485  1.00  0.00           C  
ATOM   1102  HA  LEU    78      51.706  25.202   5.465  1.00954870           H  
ATOM   1103  C   LEU    78      50.709  27.040   5.610  1.00  0.00           C  
ATOM   1104  O   LEU    78      50.166  27.336   6.672  1.00  0.00           O  
ATOM   1105  CB  LEU    78      52.996  26.427   6.656  1.00  0.00           C  
ATOM   1106 1HB  LEU    78      53.627  27.310   6.511  1.00879577           H  
ATOM   1107 2HB  LEU    78      52.412  26.612   7.563  1.00879577           H  
ATOM   1108  CG  LEU    78      53.874  25.180   6.905  1.00  0.00           C  
ATOM   1109  HG  LEU    78      53.240  24.284   6.873  1.00966270           H  
ATOM   1110  CD1 LEU    78      54.997  25.006   5.885  1.00  0.00           C  
ATOM   1111 1HD1 LEU    78      55.629  25.897   5.835  1.00966273           H  
ATOM   1112 2HD1 LEU    78      54.603  24.799   4.889  1.00966273           H  
ATOM   1113 3HD1 LEU    78      55.639  24.160   6.153  1.00966273           H  
ATOM   1114  CD2 LEU    78      54.479  25.248   8.302  1.00  0.00           C  
ATOM   1115 1HD2 LEU    78      55.132  26.118   8.419  1.00880370           H  
ATOM   1116 2HD2 LEU    78      55.065  24.347   8.506  1.00880370           H  
ATOM   1117 3HD2 LEU    78      53.686  25.310   9.052  1.00880370           H  
ATOM   1118  N   LEU    79      50.068  27.093   4.379  1.00  0.00           N  
ATOM   1119  H   LEU    79      50.661  27.092   3.556  1.00880374           H  
ATOM   1120  CA  LEU    79      48.621  27.084   4.214  1.00  0.00           C  
ATOM   1121  HA  LEU    79      48.194  27.930   4.751  1.00954109           H  
ATOM   1122  C   LEU    79      48.211  25.748   4.836  1.00  0.00           C  
ATOM   1123  O   LEU    79      48.753  24.677   4.536  1.00  0.00           O  
ATOM   1124  CB  LEU    79      48.254  27.087   2.725  1.00  0.00           C  
ATOM   1125 1HB  LEU    79      48.525  28.063   2.315  1.00949732           H  
ATOM   1126 2HB  LEU    79      48.879  26.352   2.199  1.00949732           H  
ATOM   1127  CG  LEU    79      46.781  26.785   2.390  1.00  0.00           C  
ATOM   1128  HG  LEU    79      46.515  25.798   2.784  1.00630993           H  
ATOM   1129  CD1 LEU    79      45.836  27.817   2.991  1.00  0.00           C  
ATOM   1130 1HD1 LEU    79      46.108  28.828   2.677  1.00901257           H  
ATOM   1131 2HD1 LEU    79      45.858  27.787   4.079  1.00901257           H  
ATOM   1132 3HD1 LEU    79      44.803  27.621   2.688  1.00901257           H  
ATOM   1133  CD2 LEU    79      46.586  26.729   0.873  1.00  0.00           C  
ATOM   1134 1HD2 LEU    79      46.784  27.700   0.408  1.00901260           H  
ATOM   1135 2HD2 LEU    79      45.558  26.442   0.626  1.00901260           H  
ATOM   1136 3HD2 LEU    79      47.255  25.990   0.420  1.00901260           H  
ATOM   1137  N   LYS    80      47.223  25.842   5.786  1.00  0.00           N  
ATOM   1138  H   LYS    80      46.752  26.733   5.990  1.00978695           H  
ATOM   1139  CA  LYS    80      46.810  24.658   6.503  1.00  0.00           C  
ATOM   1140  HA  LYS    80      47.720  24.096   6.749  1.00986269           H  
ATOM   1141  C   LYS    80      45.967  23.809   5.546  1.00  0.00           C  
ATOM   1142  O   LYS    80      45.156  24.275   4.750  1.00  0.00           O  
ATOM   1143  CB  LYS    80      46.066  24.995   7.791  1.00  0.00           C  
ATOM   1144 1HB  LYS    80      45.235  25.681   7.587  1.00885986           H  
ATOM   1145 2HB  LYS    80      45.625  24.088   8.219  1.00885986           H  
ATOM   1146  CG  LYS    80      47.034  25.619   8.799  1.00  0.00           C  
ATOM   1147 1HG  LYS    80      47.852  24.919   9.001  1.00964469           H  
ATOM   1148 2HG  LYS    80      47.486  26.523   8.373  1.00964469           H  
ATOM   1149  CD  LYS    80      46.349  25.977  10.109  1.00  0.00           C  
ATOM   1150 1HD  LYS    80      45.930  25.073  10.567  1.00964472           H  
ATOM   1151 2HD  LYS    80      45.519  26.665   9.909  1.00964472           H  
ATOM   1152  CE  LYS    80      47.349  26.625  11.049  1.00  0.00           C  
ATOM   1153 1HE  LYS    80      47.782  27.528  10.610  1.00964320           H  
ATOM   1154 2HE  LYS    80      48.143  25.932  11.342  1.00964320           H  
ATOM   1155  NZ  LYS    80      46.670  27.055  12.285  1.00  0.00           N1+
ATOM   1156 1HZ  LYS    80      45.852  27.647  12.093  1.00964323           H  
ATOM   1157 2HZ  LYS    80      47.317  27.591  12.869  1.00964323           H  
ATOM   1158 3HZ  LYS    80      46.343  26.251  12.882  1.00964323           H  
ATOM   1159  N   LYS    81      46.233  22.464   5.672  1.00  0.00           N  
ATOM   1160  H   LYS    81      46.776  22.124   6.481  1.00880928           H  
ATOM   1161  CA  LYS    81      45.706  21.458   4.772  1.00  0.00           C  
ATOM   1162  HA  LYS    81      45.382  21.947   3.845  1.00951356           H  
ATOM   1163  C   LYS    81      44.465  20.894   5.470  1.00  0.00           C  
ATOM   1164  O   LYS    81      44.291  20.945   6.690  1.00  0.00           O  
ATOM   1165  CB  LYS    81      46.738  20.372   4.446  1.00  0.00           C  
ATOM   1166 1HB  LYS    81      47.044  19.844   5.357  1.00974695           H  
ATOM   1167 2HB  LYS    81      46.253  19.622   3.808  1.00974695           H  
ATOM   1168  CG  LYS    81      47.978  20.905   3.698  1.00  0.00           C  
ATOM   1169 1HG  LYS    81      48.334  20.117   3.023  1.00989099           H  
ATOM   1170 2HG  LYS    81      47.699  21.756   3.067  1.00989099           H  
ATOM   1171  CD  LYS    81      49.136  21.275   4.637  1.00  0.00           C  
ATOM   1172 1HD  LYS    81      49.431  20.378   5.197  1.00909956           H  
ATOM   1173 2HD  LYS    81      48.809  22.007   5.382  1.00909956           H  
ATOM   1174  CE  LYS    81      50.374  21.814   3.922  1.00  0.00           C  
ATOM   1175 1HE  LYS    81      50.735  21.137   3.142  1.00909960           H  
ATOM   1176 2HE  LYS    81      51.177  21.990   4.644  1.00909960           H  
ATOM   1177  NZ  LYS    81      50.093  23.108   3.287  1.00  0.00           N1+
ATOM   1178 1HZ  LYS    81      49.611  23.035   2.388  1.00974942           H  
ATOM   1179 2HZ  LYS    81      50.977  23.654   3.118  1.00974942           H  
ATOM   1180 3HZ  LYS    81      49.515  23.749   3.893  1.00974942           H  
ATOM   1181  N   VAL    82      43.533  20.351   4.612  1.00  0.00           N  
ATOM   1182  H   VAL    82      43.776  20.142   3.649  1.00974945           H  
ATOM   1183  CA  VAL    82      42.169  20.103   5.084  1.00  0.00           C  
ATOM   1184  HA  VAL    82      41.911  20.928   5.761  1.00892927           H  
ATOM   1185  C   VAL    82      42.138  18.808   5.926  1.00  0.00           C  
ATOM   1186  O   VAL    82      42.915  17.870   5.750  1.00  0.00           O  
ATOM   1187  CB  VAL    82      41.169  20.100   3.901  1.00  0.00           C  
ATOM   1188  HB  VAL    82      41.458  19.314   3.191  1.00974957           H  
ATOM   1189  CG1 VAL    82      39.724  19.833   4.335  1.00  0.00           C  
ATOM   1190 1HG1 VAL    82      39.410  20.524   5.123  1.00962712           H  
ATOM   1191 2HG1 VAL    82      39.600  18.810   4.699  1.00962712           H  
ATOM   1192 3HG1 VAL    82      39.035  19.952   3.492  1.00962712           H  
ATOM   1193  CG2 VAL    82      41.208  21.446   3.158  1.00  0.00           C  
ATOM   1194 1HG2 VAL    82      40.960  22.275   3.830  1.00984408           H  
ATOM   1195 2HG2 VAL    82      40.491  21.458   2.331  1.00984408           H  
ATOM   1196 3HG2 VAL    82      42.195  21.642   2.729  1.00984408           H  
ATOM   1197  N   ASN    83      41.128  18.780   6.879  1.00  0.00           N  
ATOM   1198  H   ASN    83      40.580  19.613   7.081  1.00984411           H  
ATOM   1199  CA  ASN    83      40.821  17.557   7.616  1.00  0.00           C  
ATOM   1200  HA  ASN    83      41.169  16.714   7.006  1.00946927           H  
ATOM   1201  C   ASN    83      39.301  17.368   7.760  1.00  0.00           C  
ATOM   1202  O   ASN    83      38.761  16.295   7.481  1.00  0.00           O  
ATOM   1203  CB  ASN    83      41.504  17.565   8.979  1.00  0.00           C  
ATOM   1204 1HB  ASN    83      40.836  17.902   9.778  1.00895282           H  
ATOM   1205 2HB  ASN    83      42.375  18.231   8.993  1.00895282           H  
ATOM   1206  CG  ASN    83      41.972  16.174   9.308  1.00  0.00           C  
ATOM   1207  OD1 ASN    83      41.334  15.412  10.022  1.00  0.00           O  
ATOM   1208  ND2 ASN    83      43.150  15.816   8.721  1.00  0.00           N  
ATOM   1209 1HD2 ASN    83      43.671  16.431   8.109  1.00966940           H  
ATOM   1210 2HD2 ASN    83      43.528  14.896   8.901  1.00966940           H  
ATOM   1211  N   SER    84      38.600  18.418   8.326  1.00  0.00           N  
ATOM   1212  H   SER    84      39.067  19.299   8.592  1.00877971           H  
ATOM   1213  CA  SER    84      37.156  18.317   8.594  1.00  0.00           C  
ATOM   1214  HA  SER    84      36.724  17.699   7.798  1.00877974           H  
ATOM   1215  C   SER    84      36.501  19.704   8.524  1.00  0.00           C  
ATOM   1216  O   SER    84      37.149  20.741   8.361  1.00  0.00           O  
ATOM   1217  CB  SER    84      36.883  17.645   9.957  1.00  0.00           C  
ATOM   1218 1HB  SER    84      37.731  17.034  10.285  1.00985699           H  
ATOM   1219 2HB  SER    84      36.008  16.990   9.872  1.00985699           H  
ATOM   1220  OG  SER    84      36.578  18.600  10.983  1.00  0.00           O  
ATOM   1221  HG  SER    84      36.645  18.130  11.839  1.00985702           H  
ATOM   1222  N   ASN    85      35.132  19.721   8.756  1.00  0.00           N  
ATOM   1223  H   ASN    85      34.652  18.861   9.003  1.00986163           H  
ATOM   1224  CA  ASN    85      34.358  20.965   8.708  1.00  0.00           C  
ATOM   1225  HA  ASN    85      34.947  21.695   8.135  1.00899151           H  
ATOM   1226  C   ASN    85      34.233  21.631  10.096  1.00  0.00           C  
ATOM   1227  O   ASN    85      33.384  22.491  10.343  1.00  0.00           O  
ATOM   1228  CB  ASN    85      33.010  20.783   8.027  1.00  0.00           C  
ATOM   1229 1HB  ASN    85      32.367  21.653   8.191  1.00986754           H  
ATOM   1230 2HB  ASN    85      32.488  19.901   8.414  1.00986754           H  
ATOM   1231  CG  ASN    85      33.175  20.659   6.531  1.00  0.00           C  
ATOM   1232  OD1 ASN    85      34.230  20.822   5.930  1.00  0.00           O  
ATOM   1233  ND2 ASN    85      32.020  20.356   5.875  1.00  0.00           N  
ATOM   1234 1HD2 ASN    85      31.121  20.275   6.374  1.00953273           H  
ATOM   1235 2HD2 ASN    85      32.037  20.240   4.870  1.00953273           H  
ATOM   1236  N   LEU    86      35.296  21.332  10.938  1.00  0.00           N  
ATOM   1237  H   LEU    86      35.795  20.444  10.811  1.00886070           H  
ATOM   1238  CA  LEU    86      35.718  22.246  11.989  1.00  0.00           C  
ATOM   1239  HA  LEU    86      35.679  23.241  11.537  1.00955146           H  
ATOM   1240  C   LEU    86      37.192  21.981  12.327  1.00  0.00           C  
ATOM   1241  O   LEU    86      37.689  22.256  13.420  1.00  0.00           O  
ATOM   1242  CB  LEU    86      34.816  22.156  13.220  1.00  0.00           C  
ATOM   1243 1HB  LEU    86      33.797  21.904  12.911  1.00978014           H  
ATOM   1244 2HB  LEU    86      35.151  21.326  13.856  1.00978014           H  
ATOM   1245  CG  LEU    86      34.769  23.458  14.043  1.00  0.00           C  
ATOM   1246  HG  LEU    86      35.789  23.750  14.314  1.00883085           H  
ATOM   1247  CD1 LEU    86      34.138  24.607  13.253  1.00  0.00           C  
ATOM   1248 1HD1 LEU    86      33.170  24.328  12.834  1.00883088           H  
ATOM   1249 2HD1 LEU    86      34.773  24.935  12.427  1.00883088           H  
ATOM   1250 3HD1 LEU    86      33.976  25.478  13.884  1.00883088           H  
ATOM   1251  CD2 LEU    86      33.999  23.225  15.343  1.00  0.00           C  
ATOM   1252 1HD2 LEU    86      32.919  23.203  15.173  1.00903719           H  
ATOM   1253 2HD2 LEU    86      34.200  24.024  16.058  1.00903719           H  
ATOM   1254 3HD2 LEU    86      34.298  22.289  15.824  1.00903719           H  
ATOM   1255  N   TYR    87      37.956  21.568  11.237  1.00  0.00           N  
ATOM   1256  H   TYR    87      37.544  21.483  10.302  1.00899749           H  
ATOM   1257  CA  TYR    87      39.355  21.241  11.455  1.00  0.00           C  
ATOM   1258  HA  TYR    87      39.733  22.010  12.131  1.00970585           H  
ATOM   1259  C   TYR    87      40.153  21.272  10.149  1.00  0.00           C  
ATOM   1260  O   TYR    87      39.897  20.546   9.186  1.00  0.00           O  
ATOM   1261  CB  TYR    87      39.511  19.847  12.109  1.00  0.00           C  
ATOM   1262 1HB  TYR    87      38.852  19.772  12.984  1.00951464           H  
ATOM   1263 2HB  TYR    87      39.170  19.088  11.396  1.00951464           H  
ATOM   1264  CG  TYR    87      40.902  19.468  12.570  1.00  0.00           C  
ATOM   1265  CD1 TYR    87      41.841  20.432  12.937  1.00  0.00           C  
ATOM   1266 1HD  TYR    87      41.615  21.489  12.909  1.00881924           H  
ATOM   1267  CD2 TYR    87      41.264  18.116  12.684  1.00  0.00           C  
ATOM   1268 2HD  TYR    87      40.556  17.334  12.416  1.00984145           H  
ATOM   1269  CE1 TYR    87      43.109  20.066  13.360  1.00  0.00           C  
ATOM   1270 1HE  TYR    87      43.830  20.838  13.560  1.00954016           H  
ATOM   1271  CE2 TYR    87      42.533  17.749  13.152  1.00  0.00           C  
ATOM   1272 2HE  TYR    87      42.789  16.700  13.255  1.00954019           H  
ATOM   1273  CZ  TYR    87      43.437  18.734  13.518  1.00  0.00           C  
ATOM   1274  OH  TYR    87      44.632  18.399  14.085  1.00  0.00           O  
ATOM   1275  HH  TYR    87      44.907  19.159  14.656  1.00951407           H  
ATOM   1276  N   GLN    88      41.223  22.151  10.186  1.00  0.00           N  
ATOM   1277  H   GLN    88      41.307  22.828  10.953  1.00955964           H  
ATOM   1278  CA  GLN    88      42.283  22.141   9.182  1.00  0.00           C  
ATOM   1279  HA  GLN    88      42.190  21.230   8.580  1.00955967           H  
ATOM   1280  C   GLN    88      43.623  22.060   9.945  1.00  0.00           C  
ATOM   1281  O   GLN    88      43.739  22.449  11.112  1.00  0.00           O  
ATOM   1282  CB  GLN    88      42.226  23.370   8.271  1.00  0.00           C  
ATOM   1283 1HB  GLN    88      42.419  24.280   8.852  1.00965274           H  
ATOM   1284 2HB  GLN    88      43.040  23.299   7.539  1.00965274           H  
ATOM   1285  CG  GLN    88      40.899  23.474   7.510  1.00  0.00           C  
ATOM   1286 1HG  GLN    88      40.552  22.488   7.185  1.00965277           H  
ATOM   1287 2HG  GLN    88      41.056  24.070   6.602  1.00965277           H  
ATOM   1288  CD  GLN    88      39.823  24.195   8.298  1.00  0.00           C  
ATOM   1289  OE1 GLN    88      40.040  25.199   8.970  1.00  0.00           O  
ATOM   1290  NE2 GLN    88      38.565  23.681   8.172  1.00  0.00           N  
ATOM   1291 1HE2 GLN    88      38.345  22.803   7.707  1.00958101           H  
ATOM   1292 2HE2 GLN    88      37.777  24.171   8.579  1.00958101           H  
ATOM   1293  N   PHE    89      44.682  21.507   9.231  1.00  0.00           N  
ATOM   1294  H   PHE    89      44.579  21.313   8.219  1.00974655           H  
ATOM   1295  CA  PHE    89      45.945  21.166   9.903  1.00  0.00           C  
ATOM   1296  HA  PHE    89      45.989  21.778  10.812  1.00965087           H  
ATOM   1297  C   PHE    89      47.214  21.514   9.094  1.00  0.00           C  
ATOM   1298  O   PHE    89      47.220  21.713   7.879  1.00  0.00           O  
ATOM   1299  CB  PHE    89      45.956  19.685  10.347  1.00  0.00           C  
ATOM   1300 1HB  PHE    89      46.594  19.597  11.237  1.00882410           H  
ATOM   1301 2HB  PHE    89      44.957  19.372  10.674  1.00882410           H  
ATOM   1302  CG  PHE    89      46.455  18.711   9.302  1.00  0.00           C  
ATOM   1303  CD1 PHE    89      45.686  18.397   8.175  1.00  0.00           C  
ATOM   1304 1HD  PHE    89      44.694  18.820   8.044  1.00632427           H  
ATOM   1305  CD2 PHE    89      47.724  18.127   9.435  1.00  0.00           C  
ATOM   1306 2HD  PHE    89      48.345  18.347  10.300  1.00949129           H  
ATOM   1307  CE1 PHE    89      46.182  17.535   7.195  1.00  0.00           C  
ATOM   1308 1HE  PHE    89      45.582  17.305   6.317  1.00949133           H  
ATOM   1309  CE2 PHE    89      48.216  17.258   8.461  1.00  0.00           C  
ATOM   1310 2HE  PHE    89      49.197  16.807   8.585  1.00905065           H  
ATOM   1311  CZ  PHE    89      47.446  16.967   7.338  1.00  0.00           C  
ATOM   1312  HZ  PHE    89      47.826  16.295   6.575  1.00947163           H  
ATOM   1313  N   SER    90      48.374  21.514   9.856  1.00  0.00           N  
ATOM   1314  H   SER    90      48.312  21.519  10.886  1.00987078           H  
ATOM   1315  CA  SER    90      49.720  21.488   9.266  1.00  0.00           C  
ATOM   1316  HA  SER    90      49.682  20.916   8.332  1.00987081           H  
ATOM   1317  C   SER    90      50.653  20.782  10.257  1.00  0.00           C  
ATOM   1318  O   SER    90      50.506  20.909  11.477  1.00  0.00           O  
ATOM   1319  CB  SER    90      50.238  22.909   8.983  1.00  0.00           C  
ATOM   1320 1HB  SER    90      49.641  23.379   8.196  1.00987907           H  
ATOM   1321 2HB  SER    90      51.281  22.890   8.651  1.00987907           H  
ATOM   1322  OG  SER    90      50.164  23.757  10.136  1.00  0.00           O  
ATOM   1323  HG  SER    90      49.451  23.393  10.699  1.00987911           H  
ATOM   1324  N   GLY    91      51.672  20.033   9.701  1.00  0.00           N  
ATOM   1325  H   GLY    91      51.724  19.863   8.699  1.00100165           H  
ATOM   1326  CA  GLY    91      52.682  19.426  10.549  1.00  0.00           C  
ATOM   1327 1HA  GLY    91      52.976  20.151  11.314  1.00100165           H  
ATOM   1328 2HA  GLY    91      52.244  18.544  11.021  1.00100165           H  
ATOM   1329  C   GLY    91      53.905  18.999   9.754  1.00  0.00           C  
ATOM   1330  O   GLY    91      53.868  18.831   8.535  1.00  0.00           O  
ATOM   1331  N   ASN    92      55.018  18.787  10.554  1.00  0.00           N  
ATOM   1332  H   ASN    92      54.934  18.890  11.578  1.00635737           H  
ATOM   1333  CA  ASN    92      56.322  18.367  10.028  1.00  0.00           C  
ATOM   1334  HA  ASN    92      56.172  17.392   9.555  1.00959173           H  
ATOM   1335  C   ASN    92      57.282  18.181  11.240  1.00  0.00           C  
ATOM   1336  O   ASN    92      56.904  18.289  12.410  1.00  0.00           O  
ATOM   1337  CB  ASN    92      56.866  19.376   9.007  1.00  0.00           C  
ATOM   1338 1HB  ASN    92      57.387  20.183   9.517  1.00881111           H  
ATOM   1339 2HB  ASN    92      56.070  19.845   8.421  1.00881111           H  
ATOM   1340  CG  ASN    92      57.829  18.730   8.037  1.00  0.00           C  
ATOM   1341  OD1 ASN    92      58.473  17.719   8.306  1.00  0.00           O  
ATOM   1342  ND2 ASN    92      57.989  19.383   6.852  1.00  0.00           N  
ATOM   1343 1HD2 ASN    92      57.531  20.260   6.619  1.00980892           H  
ATOM   1344 2HD2 ASN    92      58.620  18.986   6.165  1.00980892           H  
ATOM   1345  N   LEU    93      58.580  17.837  10.903  1.00  0.00           N  
ATOM   1346  H   LEU    93      58.819  17.703   9.911  1.00980895           H  
ATOM   1347  CA  LEU    93      59.653  17.635  11.882  1.00  0.00           C  
ATOM   1348  HA  LEU    93      59.181  17.456  12.847  1.00969155           H  
ATOM   1349  C   LEU    93      60.547  18.909  11.906  1.00  0.00           C  
ATOM   1350  O   LEU    93      61.209  19.244  10.918  1.00  0.00           O  
ATOM   1351  CB  LEU    93      60.471  16.388  11.489  1.00  0.00           C  
ATOM   1352 1HB  LEU    93      59.829  15.716  10.903  1.00885361           H  
ATOM   1353 2HB  LEU    93      61.303  16.660  10.828  1.00885361           H  
ATOM   1354  CG  LEU    93      61.006  15.576  12.688  1.00  0.00           C  
ATOM   1355  HG  LEU    93      60.160  15.296  13.328  1.00892797           H  
ATOM   1356  CD1 LEU    93      61.651  14.280  12.188  1.00  0.00           C  
ATOM   1357 1HD1 LEU    93      62.512  14.487  11.544  1.00877989           H  
ATOM   1358 2HD1 LEU    93      60.933  13.683  11.615  1.00877989           H  
ATOM   1359 3HD1 LEU    93      61.995  13.666  13.028  1.00877989           H  
ATOM   1360  CD2 LEU    93      62.010  16.351  13.538  1.00  0.00           C  
ATOM   1361 1HD2 LEU    93      62.832  16.741  12.928  1.00877992           H  
ATOM   1362 2HD2 LEU    93      62.441  15.710  14.315  1.00877992           H  
ATOM   1363 3HD2 LEU    93      61.532  17.189  14.049  1.00877992           H  
ATOM   1364  N   PRO    94      60.514  19.690  13.052  1.00  0.00           N  
ATOM   1365  CA  PRO    94      61.404  20.846  13.273  1.00  0.00           C  
ATOM   1366  HA  PRO    94      61.520  21.403  12.336  1.00965856           H  
ATOM   1367  C   PRO    94      62.829  20.547  13.825  1.00  0.00           C  
ATOM   1368  O   PRO    94      63.224  19.440  14.178  1.00  0.00           O  
ATOM   1369  CB  PRO    94      60.658  21.666  14.335  1.00  0.00           C  
ATOM   1370 1HB  PRO    94      61.290  22.302  14.961  1.00969773           H  
ATOM   1371 2HB  PRO    94      59.930  22.320  13.858  1.00969773           H  
ATOM   1372  CG  PRO    94      59.950  20.604  15.162  1.00  0.00           C  
ATOM   1373 1HG  PRO    94      59.083  20.994  15.702  1.00970637           H  
ATOM   1374 2HG  PRO    94      60.642  20.181  15.894  1.00970637           H  
ATOM   1375  CD  PRO    94      59.578  19.536  14.155  1.00  0.00           C  
ATOM   1376 1HD  PRO    94      58.564  19.685  13.775  1.00970640           H  
ATOM   1377 2HD  PRO    94      59.660  18.540  14.579  1.00970640           H  
ATOM   1378  N   GLU    95      63.596  21.704  13.964  1.00  0.00           N  
ATOM   1379  H   GLU    95      63.241  22.571  13.577  1.00884920           H  
ATOM   1380  CA  GLU    95      64.883  21.752  14.664  1.00  0.00           C  
ATOM   1381  HA  GLU    95      65.467  20.882  14.338  1.00884923           H  
ATOM   1382  C   GLU    95      64.653  21.637  16.185  1.00  0.00           C  
ATOM   1383  O   GLU    95      63.607  21.997  16.723  1.00  0.00           O  
ATOM   1384  CB  GLU    95      65.673  23.049  14.362  1.00  0.00           C  
ATOM   1385 1HB  GLU    95      66.657  22.985  14.844  1.00892508           H  
ATOM   1386 2HB  GLU    95      65.863  23.108  13.284  1.00892508           H  
ATOM   1387  CG  GLU    95      64.991  24.350  14.825  1.00  0.00           C  
ATOM   1388 1HG  GLU    95      64.697  24.257  15.875  1.00971028           H  
ATOM   1389 2HG  GLU    95      64.071  24.517  14.254  1.00971028           H  
ATOM   1390  CD  GLU    95      65.832  25.628  14.709  1.00  0.00           C  
ATOM   1391  OE1 GLU    95      65.473  26.579  15.483  1.00  0.00           O  
ATOM   1392  OE2 GLU    95      66.782  25.618  13.886  1.00  0.00           O1-
ATOM   1393  N   GLY    96      65.749  21.201  16.911  1.00  0.00           N  
ATOM   1394  H   GLY    96      66.606  20.933  16.439  1.00899722           H  
ATOM   1395  CA  GLY    96      65.737  21.145  18.373  1.00  0.00           C  
ATOM   1396 1HA  GLY    96      64.731  20.922  18.733  1.00878160           H  
ATOM   1397 2HA  GLY    96      66.416  20.348  18.690  1.00878160           H  
ATOM   1398  C   GLY    96      66.247  22.479  18.917  1.00  0.00           C  
ATOM   1399  O   GLY    96      67.412  22.839  18.738  1.00  0.00           O  
ATOM   1400  N   ASN    97      65.285  23.282  19.499  1.00  0.00           N  
ATOM   1401  H   ASN    97      64.396  22.866  19.785  1.00908767           H  
ATOM   1402  CA  ASN    97      65.466  24.715  19.756  1.00  0.00           C  
ATOM   1403  HA  ASN    97      66.272  24.826  20.488  1.00894168           H  
ATOM   1404  C   ASN    97      64.142  25.260  20.354  1.00  0.00           C  
ATOM   1405  O   ASN    97      63.180  24.531  20.614  1.00  0.00           O  
ATOM   1406  CB  ASN    97      65.739  25.453  18.441  1.00  0.00           C  
ATOM   1407 1HB  ASN    97      64.800  25.614  17.897  1.00913119           H  
ATOM   1408 2HB  ASN    97      66.400  24.883  17.781  1.00913119           H  
ATOM   1409  CG  ASN    97      66.405  26.788  18.658  1.00  0.00           C  
ATOM   1410  OD1 ASN    97      66.735  27.223  19.758  1.00  0.00           O  
ATOM   1411  ND2 ASN    97      66.561  27.500  17.511  1.00  0.00           N  
ATOM   1412 1HD2 ASN    97      66.213  27.134  16.594  1.00638331           H  
ATOM   1413 2HD2 ASN    97      66.993  28.410  17.522  1.00638331           H  
ATOM   1414  N   TYR    98      64.121  26.634  20.529  1.00  0.00           N  
ATOM   1415  H   TYR    98      64.998  27.164  20.473  1.00880982           H  
ATOM   1416  CA  TYR    98      62.892  27.401  20.712  1.00  0.00           C  
ATOM   1417  HA  TYR    98      62.077  26.680  20.781  1.00946655           H  
ATOM   1418  C   TYR    98      62.670  28.265  19.454  1.00  0.00           C  
ATOM   1419  O   TYR    98      63.591  28.882  18.918  1.00  0.00           O  
ATOM   1420  CB  TYR    98      62.877  28.237  21.999  1.00  0.00           C  
ATOM   1421 1HB  TYR    98      61.861  28.622  22.161  1.00983349           H  
ATOM   1422 2HB  TYR    98      63.083  27.585  22.858  1.00983349           H  
ATOM   1423  CG  TYR    98      63.837  29.405  22.052  1.00  0.00           C  
ATOM   1424  CD1 TYR    98      65.150  29.239  22.510  1.00  0.00           C  
ATOM   1425 1HD  TYR    98      65.501  28.259  22.827  1.00973180           H  
ATOM   1426  CD2 TYR    98      63.421  30.680  21.636  1.00  0.00           C  
ATOM   1427 2HD  TYR    98      62.410  30.828  21.262  1.00988535           H  
ATOM   1428  CE1 TYR    98      66.024  30.330  22.565  1.00  0.00           C  
ATOM   1429 1HE  TYR    98      67.040  30.197  22.925  1.00979931           H  
ATOM   1430  CE2 TYR    98      64.295  31.769  21.681  1.00  0.00           C  
ATOM   1431 2HE  TYR    98      63.951  32.741  21.344  1.00979935           H  
ATOM   1432  CZ  TYR    98      65.592  31.587  22.153  1.00  0.00           C  
ATOM   1433  OH  TYR    98      66.471  32.633  22.228  1.00  0.00           O  
ATOM   1434  HH  TYR    98      66.021  33.415  21.865  1.00908664           H  
ATOM   1435  N   GLN    99      61.361  28.312  19.008  1.00  0.00           N  
ATOM   1436  H   GLN    99      60.648  27.733  19.482  1.00905640           H  
ATOM   1437  CA  GLN    99      60.918  29.149  17.885  1.00  0.00           C  
ATOM   1438  HA  GLN    99      61.553  30.040  17.842  1.00949592           H  
ATOM   1439  C   GLN    99      59.481  29.620  18.222  1.00  0.00           C  
ATOM   1440  O   GLN    99      58.886  29.227  19.229  1.00  0.00           O  
ATOM   1441  CB  GLN    99      60.956  28.379  16.551  1.00  0.00           C  
ATOM   1442 1HB  GLN    99      60.364  27.461  16.657  1.00883963           H  
ATOM   1443 2HB  GLN    99      60.463  28.968  15.768  1.00883963           H  
ATOM   1444  CG  GLN    99      62.358  27.989  16.058  1.00  0.00           C  
ATOM   1445 1HG  GLN    99      62.243  27.333  15.184  1.00953682           H  
ATOM   1446 2HG  GLN    99      62.899  27.412  16.813  1.00953682           H  
ATOM   1447  CD  GLN    99      63.208  29.167  15.610  1.00  0.00           C  
ATOM   1448  OE1 GLN    99      62.792  30.320  15.551  1.00  0.00           O  
ATOM   1449  NE2 GLN    99      64.475  28.825  15.226  1.00  0.00           N  
ATOM   1450 1HE2 GLN    99      64.836  27.839  15.285  1.00882215           H  
ATOM   1451 2HE2 GLN    99      65.123  29.526  14.894  1.00882215           H  
ATOM   1452  N   TYR   100      58.927  30.550  17.352  1.00  0.00           N  
ATOM   1453  H   TYR   100      59.417  30.865  16.505  1.00882219           H  
ATOM   1454  CA  TYR   100      57.602  31.145  17.624  1.00  0.00           C  
ATOM   1455  HA  TYR   100      57.090  30.526  18.368  1.00880860           H  
ATOM   1456  C   TYR   100      56.719  31.156  16.357  1.00  0.00           C  
ATOM   1457  O   TYR   100      57.189  31.257  15.218  1.00  0.00           O  
ATOM   1458  CB  TYR   100      57.723  32.597  18.136  1.00  0.00           C  
ATOM   1459 1HB  TYR   100      58.508  33.133  17.589  1.00959312           H  
ATOM   1460 2HB  TYR   100      56.801  33.153  17.918  1.00959312           H  
ATOM   1461  CG  TYR   100      57.998  32.719  19.619  1.00  0.00           C  
ATOM   1462  CD1 TYR   100      59.296  32.588  20.128  1.00  0.00           C  
ATOM   1463 1HD  TYR   100      60.132  32.409  19.456  1.00983592           H  
ATOM   1464  CD2 TYR   100      56.947  32.979  20.510  1.00  0.00           C  
ATOM   1465 2HD  TYR   100      55.932  33.089  20.140  1.00983596           H  
ATOM   1466  CE1 TYR   100      59.532  32.687  21.503  1.00  0.00           C  
ATOM   1467 1HE  TYR   100      60.546  32.580  21.875  1.00903376           H  
ATOM   1468  CE2 TYR   100      57.180  33.094  21.883  1.00  0.00           C  
ATOM   1469 2HE  TYR   100      56.354  33.305  22.559  1.00965041           H  
ATOM   1470  CZ  TYR   100      58.470  32.930  22.372  1.00  0.00           C  
ATOM   1471  OH  TYR   100      58.669  33.006  23.722  1.00  0.00           O  
ATOM   1472  HH  TYR   100      59.556  32.654  23.906  1.00879180           H  
ATOM   1473  N   LYS   101      55.348  31.130  16.616  1.00  0.00           N  
ATOM   1474  H   LYS   101      54.996  31.076  17.587  1.00906291           H  
ATOM   1475  CA  LYS   101      54.369  31.156  15.528  1.00  0.00           C  
ATOM   1476  HA  LYS   101      54.774  31.845  14.780  1.00902116           H  
ATOM   1477  C   LYS   101      53.016  31.768  15.964  1.00  0.00           C  
ATOM   1478  O   LYS   101      52.738  32.003  17.140  1.00  0.00           O  
ATOM   1479  CB  LYS   101      54.217  29.766  14.875  1.00  0.00           C  
ATOM   1480 1HB  LYS   101      53.767  29.896  13.884  1.00884344           H  
ATOM   1481 2HB  LYS   101      55.201  29.314  14.698  1.00884344           H  
ATOM   1482  CG  LYS   101      53.327  28.780  15.633  1.00  0.00           C  
ATOM   1483 1HG  LYS   101      52.386  29.261  15.920  1.00884347           H  
ATOM   1484 2HG  LYS   101      53.046  27.977  14.939  1.00884347           H  
ATOM   1485  CD  LYS   101      53.987  28.126  16.846  1.00  0.00           C  
ATOM   1486 1HD  LYS   101      54.562  28.840  17.437  1.00950024           H  
ATOM   1487 2HD  LYS   101      54.692  27.362  16.498  1.00950024           H  
ATOM   1488  CE  LYS   101      52.913  27.513  17.725  1.00  0.00           C  
ATOM   1489 1HE  LYS   101      52.230  26.891  17.140  1.00950028           H  
ATOM   1490 2HE  LYS   101      52.330  28.271  18.250  1.00950028           H  
ATOM   1491  NZ  LYS   101      53.514  26.635  18.727  1.00  0.00           N1+
ATOM   1492 1HZ  LYS   101      54.138  25.925  18.347  1.00909189           H  
ATOM   1493 2HZ  LYS   101      52.748  26.019  19.187  1.00909189           H  
ATOM   1494 3HZ  LYS   101      53.998  27.104  19.528  1.00909189           H  
ATOM   1495  N   VAL   102      52.157  31.992  14.896  1.00  0.00           N  
ATOM   1496  H   VAL   102      52.475  31.745  13.941  1.00909192           H  
ATOM   1497  CA  VAL   102      50.816  32.590  14.990  1.00  0.00           C  
ATOM   1498  HA  VAL   102      50.357  32.257  15.929  1.00909195           H  
ATOM   1499  C   VAL   102      49.955  32.030  13.835  1.00  0.00           C  
ATOM   1500  O   VAL   102      50.447  31.351  12.927  1.00  0.00           O  
ATOM   1501  CB  VAL   102      50.862  34.140  14.922  1.00  0.00           C  
ATOM   1502  HB  VAL   102      49.884  34.516  14.600  1.00892006           H  
ATOM   1503  CG1 VAL   102      51.123  34.747  16.297  1.00  0.00           C  
ATOM   1504 1HG1 VAL   102      52.128  34.507  16.651  1.00892009           H  
ATOM   1505 2HG1 VAL   102      50.399  34.374  17.026  1.00892009           H  
ATOM   1506 3HG1 VAL   102      51.031  35.838  16.263  1.00892009           H  
ATOM   1507  CG2 VAL   102      51.897  34.667  13.923  1.00  0.00           C  
ATOM   1508 1HG2 VAL   102      52.923  34.492  14.266  1.00897321           H  
ATOM   1509 2HG2 VAL   102      51.779  35.747  13.784  1.00897321           H  
ATOM   1510 3HG2 VAL   102      51.783  34.187  12.948  1.00897321           H  
ATOM   1511  N   ALA   103      48.611  32.383  13.884  1.00  0.00           N  
ATOM   1512  H   ALA   103      48.232  32.939  14.671  1.00897324           H  
ATOM   1513  CA  ALA   103      47.689  32.019  12.812  1.00  0.00           C  
ATOM   1514  HA  ALA   103      48.245  31.455  12.055  1.00897328           H  
ATOM   1515  C   ALA   103      47.124  33.292  12.164  1.00  0.00           C  
ATOM   1516  O   ALA   103      46.702  34.244  12.823  1.00  0.00           O  
ATOM   1517  CB  ALA   103      46.557  31.137  13.302  1.00  0.00           C  
ATOM   1518 1HB  ALA   103      46.003  31.615  14.114  1.00894835           H  
ATOM   1519 2HB  ALA   103      46.953  30.185  13.671  1.00894835           H  
ATOM   1520 3HB  ALA   103      45.848  30.919  12.497  1.00894835           H  
ATOM   1521  N   LEU   104      47.162  33.227  10.782  1.00  0.00           N  
ATOM   1522  H   LEU   104      47.420  32.350  10.315  1.00908010           H  
ATOM   1523  CA  LEU   104      46.891  34.341   9.874  1.00  0.00           C  
ATOM   1524  HA  LEU   104      46.550  35.218  10.429  1.00631210           H  
ATOM   1525  C   LEU   104      45.817  33.849   8.899  1.00  0.00           C  
ATOM   1526  O   LEU   104      45.992  32.839   8.204  1.00  0.00           O  
ATOM   1527  CB  LEU   104      48.161  34.622   9.046  1.00  0.00           C  
ATOM   1528 1HB  LEU   104      48.609  33.668   8.735  1.00954975           H  
ATOM   1529 2HB  LEU   104      47.879  35.124   8.109  1.00954975           H  
ATOM   1530  CG  LEU   104      49.264  35.453   9.720  1.00  0.00           C  
ATOM   1531  HG  LEU   104      50.155  35.357   9.087  1.00954979           H  
ATOM   1532  CD1 LEU   104      48.881  36.921   9.738  1.00  0.00           C  
ATOM   1533 1HD1 LEU   104      47.945  37.092  10.273  1.00896189           H  
ATOM   1534 2HD1 LEU   104      48.756  37.265   8.710  1.00896189           H  
ATOM   1535 3HD1 LEU   104      49.660  37.523  10.214  1.00896189           H  
ATOM   1536  CD2 LEU   104      49.663  35.017  11.121  1.00  0.00           C  
ATOM   1537 1HD2 LEU   104      48.907  35.283  11.863  1.00896192           H  
ATOM   1538 2HD2 LEU   104      50.581  35.535  11.417  1.00896192           H  
ATOM   1539 3HD2 LEU   104      49.855  33.942  11.165  1.00896192           H  
ATOM   1540  N   ASN   105      44.661  34.609   8.845  1.00  0.00           N  
ATOM   1541  H   ASN   105      44.562  35.479   9.398  1.00967449           H  
ATOM   1542  CA  ASN   105      43.581  34.208   7.946  1.00  0.00           C  
ATOM   1543  HA  ASN   105      43.713  33.145   7.715  1.00967453           H  
ATOM   1544  C   ASN   105      43.692  34.991   6.632  1.00  0.00           C  
ATOM   1545  O   ASN   105      43.920  36.197   6.573  1.00  0.00           O  
ATOM   1546  CB  ASN   105      42.200  34.435   8.564  1.00  0.00           C  
ATOM   1547 1HB  ASN   105      41.579  35.103   7.957  1.00907518           H  
ATOM   1548 2HB  ASN   105      42.265  34.870   9.567  1.00907518           H  
ATOM   1549  CG  ASN   105      41.463  33.130   8.686  1.00  0.00           C  
ATOM   1550  OD1 ASN   105      41.412  32.481   9.726  1.00  0.00           O  
ATOM   1551  ND2 ASN   105      40.862  32.695   7.543  1.00  0.00           N  
ATOM   1552 1HD2 ASN   105      40.838  33.193   6.614  1.00950556           H  
ATOM   1553 2HD2 ASN   105      40.371  31.816   7.570  1.00950556           H  
ATOM   1554  N   ASP   106      43.412  34.232   5.513  1.00  0.00           N  
ATOM   1555  H   ASP   106      43.409  33.202   5.541  1.00909896           H  
ATOM   1556  CA  ASP   106      43.021  34.818   4.233  1.00  0.00           C  
ATOM   1557  HA  ASP   106      42.787  33.954   3.597  1.00909899           H  
ATOM   1558  C   ASP   106      44.211  35.498   3.513  1.00  0.00           C  
ATOM   1559  O   ASP   106      44.078  36.341   2.630  1.00  0.00           O  
ATOM   1560  CB  ASP   106      41.759  35.662   4.340  1.00  0.00           C  
ATOM   1561 1HB  ASP   106      41.470  36.012   3.341  1.00898281           H  
ATOM   1562 2HB  ASP   106      41.946  36.562   4.938  1.00898281           H  
ATOM   1563  CG  ASP   106      40.550  34.936   4.940  1.00  0.00           C  
ATOM   1564  OD1 ASP   106      40.689  33.718   5.277  1.00  0.00           O  
ATOM   1565  OD2 ASP   106      39.509  35.647   5.036  1.00  0.00           O1-
ATOM   1566  N   SER   107      45.419  34.881   3.806  1.00  0.00           N  
ATOM   1567  H   SER   107      45.403  34.260   4.612  1.00988811           H  
ATOM   1568  CA  SER   107      46.654  35.020   3.029  1.00  0.00           C  
ATOM   1569  HA  SER   107      47.338  34.300   3.498  1.00988815           H  
ATOM   1570  C   SER   107      47.364  36.378   3.124  1.00  0.00           C  
ATOM   1571  O   SER   107      48.217  36.732   2.310  1.00  0.00           O  
ATOM   1572  CB  SER   107      46.468  34.601   1.562  1.00  0.00           C  
ATOM   1573 1HB  SER   107      47.437  34.521   1.058  1.00982420           H  
ATOM   1574 2HB  SER   107      45.873  35.333   1.005  1.00982420           H  
ATOM   1575  OG  SER   107      45.815  33.333   1.445  1.00  0.00           O  
ATOM   1576  HG  SER   107      45.909  32.882   2.308  1.00962495           H  
ATOM   1577  N   TRP   108      47.055  37.104   4.254  1.00  0.00           N  
ATOM   1578  H   TRP   108      46.364  36.723   4.900  1.00962499           H  
ATOM   1579  CA  TRP   108      47.614  38.425   4.569  1.00  0.00           C  
ATOM   1580  HA  TRP   108      48.696  38.383   4.423  1.00952012           H  
ATOM   1581  C   TRP   108      47.277  38.751   6.042  1.00  0.00           C  
ATOM   1582  O   TRP   108      46.171  38.502   6.528  1.00  0.00           O  
ATOM   1583  CB  TRP   108      47.006  39.474   3.621  1.00  0.00           C  
ATOM   1584 1HB  TRP   108      47.447  39.368   2.622  1.00879190           H  
ATOM   1585 2HB  TRP   108      45.934  39.269   3.489  1.00879190           H  
ATOM   1586  CG  TRP   108      47.163  40.885   4.081  1.00  0.00           C  
ATOM   1587  CD1 TRP   108      46.168  41.636   4.675  1.00  0.00           C  
ATOM   1588 1HD  TRP   108      45.139  41.395   4.900  1.00983284           H  
ATOM   1589  CD2 TRP   108      48.331  41.710   4.033  1.00  0.00           C  
ATOM   1590  NE1 TRP   108      46.704  42.829   5.075  1.00  0.00           N  
ATOM   1591 1HE  TRP   108      46.206  43.524   5.630  1.00976971           H  
ATOM   1592  CE2 TRP   108      48.002  42.930   4.632  1.00  0.00           C  
ATOM   1593  CE3 TRP   108      49.644  41.528   3.550  1.00  0.00           C  
ATOM   1594 3HE  TRP   108      49.946  40.583   3.106  1.00880882           H  
ATOM   1595  CZ2 TRP   108      48.914  43.986   4.747  1.00  0.00           C  
ATOM   1596 2HZ  TRP   108      48.637  44.920   5.223  1.00880885           H  
ATOM   1597  CZ3 TRP   108      50.567  42.576   3.659  1.00  0.00           C  
ATOM   1598 3HZ  TRP   108      51.581  42.437   3.291  1.00971838           H  
ATOM   1599  CH2 TRP   108      50.203  43.787   4.243  1.00  0.00           C  
ATOM   1600 2HH  TRP   108      50.936  44.586   4.320  1.00971841           H  
ATOM   1601  N   ASN   109      48.280  39.374   6.760  1.00  0.00           N  
ATOM   1602  H   ASN   109      49.261  39.336   6.369  1.00983584           H  
ATOM   1603  CA  ASN   109      48.140  39.938   8.099  1.00  0.00           C  
ATOM   1604  HA  ASN   109      47.698  39.134   8.702  1.00983587           H  
ATOM   1605  C   ASN   109      47.111  41.079   8.219  1.00  0.00           C  
ATOM   1606  O   ASN   109      47.426  42.257   8.380  1.00  0.00           O  
ATOM   1607  CB  ASN   109      49.479  40.289   8.786  1.00  0.00           C  
ATOM   1608 1HB  ASN   109      50.040  39.364   8.951  1.00955583           H  
ATOM   1609 2HB  ASN   109      49.282  40.717   9.778  1.00955583           H  
ATOM   1610  CG  ASN   109      50.447  41.230   8.086  1.00  0.00           C  
ATOM   1611  OD1 ASN   109      51.660  41.039   8.025  1.00  0.00           O  
ATOM   1612  ND2 ASN   109      49.913  42.402   7.646  1.00  0.00           N  
ATOM   1613 1HD2 ASN   109      48.927  42.639   7.779  1.00911538           H  
ATOM   1614 2HD2 ASN   109      50.503  43.067   7.167  1.00911538           H  
ATOM   1615  N   ASN   110      45.800  40.625   8.209  1.00  0.00           N  
ATOM   1616  H   ASN   110      45.630  39.698   7.787  1.00911541           H  
ATOM   1617  CA  ASN   110      44.705  41.390   8.801  1.00  0.00           C  
ATOM   1618  HA  ASN   110      45.159  42.216   9.366  1.00984461           H  
ATOM   1619  C   ASN   110      44.086  40.494   9.899  1.00  0.00           C  
ATOM   1620  O   ASN   110      44.552  40.539  11.049  1.00  0.00           O  
ATOM   1621  CB  ASN   110      43.725  42.008   7.805  1.00  0.00           C  
ATOM   1622 1HB  ASN   110      42.704  41.961   8.194  1.00973431           H  
ATOM   1623 2HB  ASN   110      43.737  41.492   6.840  1.00973431           H  
ATOM   1624  CG  ASN   110      44.019  43.471   7.559  1.00  0.00           C  
ATOM   1625  OD1 ASN   110      44.977  43.861   6.899  1.00  0.00           O  
ATOM   1626  ND2 ASN   110      43.131  44.347   8.123  1.00  0.00           N  
ATOM   1627 1HD2 ASN   110      42.311  44.077   8.651  1.00959765           H  
ATOM   1628 2HD2 ASN   110      43.299  45.337   7.999  1.00959765           H  
ATOM   1629  N   PRO   111      43.118  39.562   9.580  1.00  0.00           N  
ATOM   1630  CA  PRO   111      42.539  38.708  10.626  1.00  0.00           C  
ATOM   1631  HA  PRO   111      42.218  39.331  11.468  1.00102394           H  
ATOM   1632  C   PRO   111      43.591  37.683  11.090  1.00  0.00           C  
ATOM   1633  O   PRO   111      44.130  36.867  10.340  1.00  0.00           O  
ATOM   1634  CB  PRO   111      41.348  38.031   9.953  1.00  0.00           C  
ATOM   1635 1HB  PRO   111      41.116  37.044  10.363  1.00102496           H  
ATOM   1636 2HB  PRO   111      40.457  38.663  10.054  1.00102496           H  
ATOM   1637  CG  PRO   111      41.761  37.973   8.489  1.00  0.00           C  
ATOM   1638 1HG  PRO   111      40.914  37.861   7.806  1.00102201           H  
ATOM   1639 2HG  PRO   111      42.438  37.134   8.336  1.00102201           H  
ATOM   1640  CD  PRO   111      42.525  39.266   8.280  1.00  0.00           C  
ATOM   1641 1HD  PRO   111      41.821  40.063   8.029  1.00102201           H  
ATOM   1642 2HD  PRO   111      43.289  39.188   7.503  1.00102201           H  
ATOM   1643  N   SER   112      43.944  37.841  12.419  1.00  0.00           N  
ATOM   1644  H   SER   112      43.391  38.407  13.060  1.00114734           H  
ATOM   1645  CA  SER   112      45.158  37.241  12.956  1.00  0.00           C  
ATOM   1646  HA  SER   112      45.375  36.334  12.383  1.00114734           H  
ATOM   1647  C   SER   112      44.895  36.840  14.413  1.00  0.00           C  
ATOM   1648  O   SER   112      44.276  37.562  15.194  1.00  0.00           O  
ATOM   1649  CB  SER   112      46.346  38.194  12.823  1.00  0.00           C  
ATOM   1650 1HB  SER   112      46.724  38.187  11.797  1.00917362           H  
ATOM   1651 2HB  SER   112      47.167  37.906  13.488  1.00917362           H  
ATOM   1652  OG  SER   112      45.983  39.545  13.115  1.00  0.00           O  
ATOM   1653  HG  SER   112      45.404  39.852  12.373  1.00917365           H  
ATOM   1654  N   TYR   113      45.368  35.579  14.725  1.00  0.00           N  
ATOM   1655  H   TYR   113      45.995  35.091  14.072  1.00102420           H  
ATOM   1656  CA  TYR   113      44.980  34.849  15.932  1.00  0.00           C  
ATOM   1657  HA  TYR   113      44.585  35.577  16.630  1.00102421           H  
ATOM   1658  C   TYR   113      46.227  34.146  16.518  1.00  0.00           C  
ATOM   1659  O   TYR   113      47.154  33.780  15.779  1.00  0.00           O  
ATOM   1660  CB  TYR   113      43.903  33.796  15.599  1.00  0.00           C  
ATOM   1661 1HB  TYR   113      44.332  33.035  14.935  1.00102019           H  
ATOM   1662 2HB  TYR   113      43.608  33.244  16.499  1.00102019           H  
ATOM   1663  CG  TYR   113      42.652  34.356  14.954  1.00  0.00           C  
ATOM   1664  CD1 TYR   113      41.698  35.051  15.711  1.00  0.00           C  
ATOM   1665 1HD  TYR   113      41.843  35.203  16.779  1.00101999           H  
ATOM   1666  CD2 TYR   113      42.427  34.181  13.581  1.00  0.00           C  
ATOM   1667 2HD  TYR   113      43.143  33.637  12.967  1.00919173           H  
ATOM   1668  CE1 TYR   113      40.538  35.548  15.111  1.00  0.00           C  
ATOM   1669 1HE  TYR   113      39.793  36.070  15.705  1.00919176           H  
ATOM   1670  CE2 TYR   113      41.259  34.664  12.983  1.00  0.00           C  
ATOM   1671 2HE  TYR   113      41.092  34.480  11.926  1.00919426           H  
ATOM   1672  CZ  TYR   113      40.320  35.338  13.755  1.00  0.00           C  
ATOM   1673  OH  TYR   113      39.150  35.792  13.216  1.00  0.00           O  
ATOM   1674  HH  TYR   113      38.987  35.281  12.404  1.00914800           H  
ATOM   1675  N   PRO   114      46.248  33.871  17.880  1.00  0.00           N  
ATOM   1676  CA  PRO   114      45.227  34.166  18.900  1.00  0.00           C  
ATOM   1677  HA  PRO   114      44.248  33.855  18.519  1.00101984           H  
ATOM   1678  C   PRO   114      45.101  35.661  19.221  1.00  0.00           C  
ATOM   1679  O   PRO   114      44.198  36.326  18.709  1.00  0.00           O  
ATOM   1680  CB  PRO   114      45.599  33.284  20.085  1.00  0.00           C  
ATOM   1681 1HB  PRO   114      45.326  33.703  21.058  1.00919141           H  
ATOM   1682 2HB  PRO   114      45.093  32.314  19.989  1.00919141           H  
ATOM   1683  CG  PRO   114      47.098  33.070  19.942  1.00  0.00           C  
ATOM   1684 1HG  PRO   114      47.405  32.116  20.375  1.00918196           H  
ATOM   1685 2HG  PRO   114      47.658  33.861  20.445  1.00918196           H  
ATOM   1686  CD  PRO   114      47.357  33.121  18.448  1.00  0.00           C  
ATOM   1687 1HD  PRO   114      47.343  32.117  18.011  1.00914885           H  
ATOM   1688 2HD  PRO   114      48.309  33.592  18.192  1.00914885           H  
ATOM   1689  N   SER   115      46.025  36.245  20.040  1.00  0.00           N  
ATOM   1690  H   SER   115      46.639  35.718  20.678  1.00102562           H  
ATOM   1691  CA  SER   115      46.133  37.703  20.162  1.00  0.00           C  
ATOM   1692  HA  SER   115      45.761  38.171  19.243  1.00102562           H  
ATOM   1693  C   SER   115      47.592  38.142  20.330  1.00  0.00           C  
ATOM   1694  O   SER   115      47.919  39.285  20.637  1.00  0.00           O  
ATOM   1695  CB  SER   115      45.305  38.179  21.361  1.00  0.00           C  
ATOM   1696 1HB  SER   115      44.249  37.932  21.211  1.00933741           H  
ATOM   1697 2HB  SER   115      45.376  39.266  21.478  1.00933741           H  
ATOM   1698  OG  SER   115      45.697  37.591  22.604  1.00  0.00           O  
ATOM   1699  HG  SER   115      46.343  36.830  22.458  1.00915324           H  
ATOM   1700  N   ASP   116      48.494  37.117  20.146  1.00  0.00           N  
ATOM   1701  H   ASP   116      48.264  36.342  19.524  1.00915327           H  
ATOM   1702  CA  ASP   116      49.737  37.046  20.891  1.00  0.00           C  
ATOM   1703  HA  ASP   116      50.288  37.977  20.713  1.00915233           H  
ATOM   1704  C   ASP   116      50.540  35.890  20.294  1.00  0.00           C  
ATOM   1705  O   ASP   116      50.042  35.081  19.512  1.00  0.00           O  
ATOM   1706  CB  ASP   116      49.496  36.875  22.389  1.00  0.00           C  
ATOM   1707 1HB  ASP   116      49.006  37.762  22.807  1.00934258           H  
ATOM   1708 2HB  ASP   116      50.441  36.750  22.930  1.00934258           H  
ATOM   1709  CG  ASP   116      48.593  35.670  22.638  1.00  0.00           C  
ATOM   1710  OD2 ASP   116      49.178  34.648  23.085  1.00  0.00           O  
ATOM   1711  OD1 ASP   116      47.363  35.843  22.353  1.00  0.00           O1-
ATOM   1712  N   ASN   117      51.872  35.877  20.644  1.00  0.00           N  
ATOM   1713  H   ASN   117      52.180  36.396  21.461  1.00904746           H  
ATOM   1714  CA  ASN   117      52.829  35.106  19.852  1.00  0.00           C  
ATOM   1715  HA  ASN   117      52.362  34.855  18.895  1.00904749           H  
ATOM   1716  C   ASN   117      53.149  33.799  20.576  1.00  0.00           C  
ATOM   1717  O   ASN   117      53.709  33.786  21.672  1.00  0.00           O  
ATOM   1718  CB  ASN   117      54.075  35.948  19.591  1.00  0.00           C  
ATOM   1719 1HB  ASN   117      54.902  35.328  19.227  1.00886763           H  
ATOM   1720 2HB  ASN   117      54.424  36.453  20.500  1.00886763           H  
ATOM   1721  CG  ASN   117      53.751  36.958  18.509  1.00  0.00           C  
ATOM   1722  ND2 ASN   117      53.500  38.232  18.940  1.00  0.00           N  
ATOM   1723 1HD2 ASN   117      53.553  38.524  19.908  1.00632022           H  
ATOM   1724 2HD2 ASN   117      53.245  38.932  18.252  1.00632022           H  
ATOM   1725  OD1 ASN   117      53.675  36.640  17.325  1.00  0.00           O  
ATOM   1726  N   ILE   118      52.711  32.650  19.938  1.00  0.00           N  
ATOM   1727  H   ILE   118      52.402  32.682  18.961  1.00630897           H  
ATOM   1728  CA  ILE   118      52.698  31.369  20.634  1.00  0.00           C  
ATOM   1729  HA  ILE   118      52.641  31.579  21.709  1.00630900           H  
ATOM   1730  C   ILE   118      54.041  30.675  20.373  1.00  0.00           C  
ATOM   1731  O   ILE   118      54.617  30.659  19.284  1.00  0.00           O  
ATOM   1732  CB  ILE   118      51.483  30.505  20.231  1.00  0.00           C  
ATOM   1733  HB  ILE   118      51.530  30.328  19.148  1.00884160           H  
ATOM   1734  CG1 ILE   118      50.140  31.216  20.510  1.00  0.00           C  
ATOM   1735 1HG1 ILE   118      50.088  32.145  19.931  1.00884163           H  
ATOM   1736 2HG1 ILE   118      49.324  30.583  20.141  1.00884163           H  
ATOM   1737  CG2 ILE   118      51.495  29.134  20.919  1.00  0.00           C  
ATOM   1738 1HG2 ILE   118      51.567  29.222  22.007  1.00879269           H  
ATOM   1739 2HG2 ILE   118      52.343  28.536  20.583  1.00879269           H  
ATOM   1740 3HG2 ILE   118      50.588  28.567  20.680  1.00879269           H  
ATOM   1741  CD1 ILE   118      49.877  31.538  21.978  1.00  0.00           C  
ATOM   1742 1HD1 ILE   118      50.618  32.234  22.378  1.00953013           H  
ATOM   1743 2HD1 ILE   118      49.876  30.637  22.598  1.00953013           H  
ATOM   1744 3HD1 ILE   118      48.896  32.007  22.094  1.00953013           H  
ATOM   1745  N   ASN   119      54.546  30.061  21.511  1.00  0.00           N  
ATOM   1746  H   ASN   119      53.965  30.027  22.344  1.00884147           H  
ATOM   1747  CA  ASN   119      55.885  29.483  21.565  1.00  0.00           C  
ATOM   1748  HA  ASN   119      56.543  30.109  20.954  1.00884150           H  
ATOM   1749  C   ASN   119      55.838  28.078  20.933  1.00  0.00           C  
ATOM   1750  O   ASN   119      54.801  27.436  20.735  1.00  0.00           O  
ATOM   1751  CB  ASN   119      56.364  29.412  23.021  1.00  0.00           C  
ATOM   1752 1HB  ASN   119      55.954  28.529  23.527  1.00953390           H  
ATOM   1753 2HB  ASN   119      56.018  30.296  23.572  1.00953390           H  
ATOM   1754  CG  ASN   119      57.871  29.377  23.143  1.00  0.00           C  
ATOM   1755  OD1 ASN   119      58.628  29.247  22.188  1.00  0.00           O  
ATOM   1756  ND2 ASN   119      58.336  29.453  24.427  1.00  0.00           N  
ATOM   1757 1HD2 ASN   119      57.732  29.515  25.236  1.00974480           H  
ATOM   1758 2HD2 ASN   119      59.336  29.443  24.587  1.00974480           H  
ATOM   1759  N   LEU   120      57.089  27.600  20.616  1.00  0.00           N  
ATOM   1760  H   LEU   120      57.901  28.243  20.669  1.00974484           H  
ATOM   1761  CA  LEU   120      57.365  26.246  20.159  1.00  0.00           C  
ATOM   1762  HA  LEU   120      56.608  25.573  20.574  1.00974487           H  
ATOM   1763  C   LEU   120      58.754  25.917  20.704  1.00  0.00           C  
ATOM   1764  O   LEU   120      59.760  26.487  20.279  1.00  0.00           O  
ATOM   1765  CB  LEU   120      57.350  26.204  18.624  1.00  0.00           C  
ATOM   1766 1HB  LEU   120      56.344  26.461  18.273  1.00985772           H  
ATOM   1767 2HB  LEU   120      58.004  26.991  18.228  1.00985772           H  
ATOM   1768  CG  LEU   120      57.787  24.868  17.997  1.00  0.00           C  
ATOM   1769  HG  LEU   120      58.830  24.674  18.271  1.00985776           H  
ATOM   1770  CD1 LEU   120      56.942  23.692  18.479  1.00  0.00           C  
ATOM   1771 1HD1 LEU   120      55.874  23.880  18.338  1.00981128           H  
ATOM   1772 2HD1 LEU   120      57.112  23.501  19.542  1.00981128           H  
ATOM   1773 3HD1 LEU   120      57.202  22.776  17.938  1.00981128           H  
ATOM   1774  CD2 LEU   120      57.739  24.977  16.472  1.00  0.00           C  
ATOM   1775 1HD2 LEU   120      56.730  25.219  16.124  1.00981132           H  
ATOM   1776 2HD2 LEU   120      58.051  24.038  16.002  1.00981132           H  
ATOM   1777 3HD2 LEU   120      58.411  25.765  16.117  1.00981132           H  
ATOM   1778  N   THR   121      58.771  24.980  21.722  1.00  0.00           N  
ATOM   1779  H   THR   121      57.912  24.561  22.073  1.00964620           H  
ATOM   1780  CA  THR   121      60.031  24.492  22.304  1.00  0.00           C  
ATOM   1781  HA  THR   121      60.873  25.049  21.886  1.00981117           H  
ATOM   1782  C   THR   121      60.158  23.027  21.886  1.00  0.00           C  
ATOM   1783  O   THR   121      59.237  22.225  22.053  1.00  0.00           O  
ATOM   1784  CB  THR   121      60.045  24.603  23.837  1.00  0.00           C  
ATOM   1785  HB  THR   121      60.809  23.934  24.249  1.00946522           H  
ATOM   1786  OG1 THR   121      58.792  24.198  24.397  1.00  0.00           O  
ATOM   1787 1HG  THR   121      58.170  24.940  24.306  1.00973368           H  
ATOM   1788  CG2 THR   121      60.348  26.024  24.300  1.00  0.00           C  
ATOM   1789 1HG2 THR   121      59.605  26.732  23.919  1.00973371           H  
ATOM   1790 2HG2 THR   121      61.339  26.344  23.967  1.00973371           H  
ATOM   1791 3HG2 THR   121      60.312  26.086  25.393  1.00973371           H  
ATOM   1792  N   VAL   122      61.347  22.682  21.264  1.00  0.00           N  
ATOM   1793  H   VAL   122      62.106  23.370  21.117  1.00956807           H  
ATOM   1794  CA  VAL   122      61.553  21.323  20.756  1.00  0.00           C  
ATOM   1795  HA  VAL   122      60.689  20.714  21.027  1.00973357           H  
ATOM   1796  C   VAL   122      62.838  20.784  21.413  1.00  0.00           C  
ATOM   1797  O   VAL   122      63.884  21.440  21.389  1.00  0.00           O  
ATOM   1798  CB  VAL   122      61.682  21.346  19.221  1.00  0.00           C  
ATOM   1799  HB  VAL   122      62.565  21.936  18.961  1.00977288           H  
ATOM   1800  CG1 VAL   122      61.862  19.938  18.652  1.00  0.00           C  
ATOM   1801 1HG1 VAL   122      60.972  19.321  18.818  1.00630884           H  
ATOM   1802 2HG1 VAL   122      62.718  19.434  19.107  1.00630884           H  
ATOM   1803 3HG1 VAL   122      62.051  19.972  17.576  1.00630884           H  
ATOM   1804  CG2 VAL   122      60.477  22.016  18.555  1.00  0.00           C  
ATOM   1805 1HG2 VAL   122      59.548  21.477  18.772  1.00630888           H  
ATOM   1806 2HG2 VAL   122      60.608  22.054  17.471  1.00630888           H  
ATOM   1807 3HG2 VAL   122      60.361  23.049  18.892  1.00630888           H  
ATOM   1808  N   PRO   123      62.764  19.542  22.020  1.00  0.00           N  
ATOM   1809  CA  PRO   123      63.901  18.957  22.739  1.00  0.00           C  
ATOM   1810  HA  PRO   123      64.365  19.726  23.369  1.00910560           H  
ATOM   1811  C   PRO   123      65.007  18.380  21.825  1.00  0.00           C  
ATOM   1812  O   PRO   123      64.970  18.380  20.595  1.00  0.00           O  
ATOM   1813  CB  PRO   123      63.255  17.854  23.587  1.00  0.00           C  
ATOM   1814 1HB  PRO   123      63.923  17.033  23.861  1.00972545           H  
ATOM   1815 2HB  PRO   123      62.852  18.286  24.512  1.00972545           H  
ATOM   1816  CG  PRO   123      62.106  17.378  22.708  1.00  0.00           C  
ATOM   1817 1HG  PRO   123      61.332  16.844  23.267  1.00972548           H  
ATOM   1818 2HG  PRO   123      62.485  16.709  21.925  1.00972548           H  
ATOM   1819  CD  PRO   123      61.595  18.668  22.090  1.00  0.00           C  
ATOM   1820 1HD  PRO   123      60.853  19.151  22.736  1.00953075           H  
ATOM   1821 2HD  PRO   123      61.161  18.507  21.101  1.00953075           H  
ATOM   1822  N   ALA   124      66.080  17.848  22.530  1.00  0.00           N  
ATOM   1823  H   ALA   124      66.050  17.795  23.543  1.00881252           H  
ATOM   1824  CA  ALA   124      67.277  17.359  21.853  1.00  0.00           C  
ATOM   1825  HA  ALA   124      67.580  18.131  21.136  1.00953069           H  
ATOM   1826  C   ALA   124      66.976  16.041  21.114  1.00  0.00           C  
ATOM   1827  O   ALA   124      66.561  15.033  21.682  1.00  0.00           O  
ATOM   1828  CB  ALA   124      68.409  17.133  22.846  1.00  0.00           C  
ATOM   1829 1HB  ALA   124      68.134  16.391  23.605  1.00977273           H  
ATOM   1830 2HB  ALA   124      68.660  18.062  23.368  1.00977273           H  
ATOM   1831 3HB  ALA   124      69.308  16.771  22.337  1.00977273           H  
ATOM   1832  N   GLY   125      67.189  16.128  19.749  1.00  0.00           N  
ATOM   1833  H   GLY   125      67.531  16.997  19.354  1.00881910           H  
ATOM   1834  CA  GLY   125      66.926  15.041  18.818  1.00  0.00           C  
ATOM   1835 1HA  GLY   125      67.824  14.914  18.207  1.00881913           H  
ATOM   1836 2HA  GLY   125      66.712  14.114  19.357  1.00881913           H  
ATOM   1837  C   GLY   125      65.748  15.345  17.896  1.00  0.00           C  
ATOM   1838  O   GLY   125      65.608  14.775  16.815  1.00  0.00           O  
ATOM   1839  N   GLY   126      64.810  16.205  18.425  1.00  0.00           N  
ATOM   1840  H   GLY   126      64.989  16.639  19.331  1.00910546           H  
ATOM   1841  CA  GLY   126      63.580  16.505  17.730  1.00  0.00           C  
ATOM   1842 1HA  GLY   126      63.253  17.492  18.062  1.00910549           H  
ATOM   1843 2HA  GLY   126      63.762  16.539  16.650  1.00910549           H  
ATOM   1844  C   GLY   126      62.469  15.489  18.009  1.00  0.00           C  
ATOM   1845  O   GLY   126      62.626  14.439  18.628  1.00  0.00           O  
ATOM   1846  N   ALA   127      61.261  15.877  17.458  1.00  0.00           N  
ATOM   1847  H   ALA   127      61.179  16.782  16.994  1.00988013           H  
ATOM   1848  CA  ALA   127      60.048  15.064  17.479  1.00  0.00           C  
ATOM   1849  HA  ALA   127      60.308  14.042  17.181  1.00910674           H  
ATOM   1850  C   ALA   127      59.132  15.704  16.434  1.00  0.00           C  
ATOM   1851  O   ALA   127      59.213  16.903  16.163  1.00  0.00           O  
ATOM   1852  CB  ALA   127      59.372  15.075  18.841  1.00  0.00           C  
ATOM   1853 1HB  ALA   127      59.114  16.095  19.148  1.00971121           H  
ATOM   1854 2HB  ALA   127      60.026  14.654  19.612  1.00971121           H  
ATOM   1855 3HB  ALA   127      58.446  14.490  18.823  1.00971121           H  
ATOM   1856  N   HIS   128      58.205  14.869  15.848  1.00  0.00           N  
ATOM   1857  H   HIS   128      58.143  13.902  16.153  1.00886831           H  
ATOM   1858  CA  HIS   128      57.291  15.363  14.803  1.00  0.00           C  
ATOM   1859  HA  HIS   128      57.864  16.022  14.143  1.00886834           H  
ATOM   1860  C   HIS   128      56.203  16.167  15.528  1.00  0.00           C  
ATOM   1861  O   HIS   128      55.687  15.764  16.575  1.00  0.00           O  
ATOM   1862  CB  HIS   128      56.680  14.190  14.036  1.00  0.00           C  
ATOM   1863 1HB  HIS   128      55.832  13.764  14.588  1.00886922           H  
ATOM   1864 2HB  HIS   128      57.420  13.382  13.954  1.00886922           H  
ATOM   1865  CG  HIS   128      56.233  14.538  12.662  1.00  0.00           C  
ATOM   1866  CD2 HIS   128      56.840  14.238  11.460  1.00  0.00           C  
ATOM   1867 2HD  HIS   128      57.760  13.725  11.212  1.00950576           H  
ATOM   1868  ND1 HIS   128      55.047  15.199  12.449  1.00  0.00           N  
ATOM   1869  NE2 HIS   128      55.981  14.694  10.501  1.00  0.00           N  
ATOM   1870 2HE  HIS   128      56.106  14.622   9.499  1.00979101           H  
ATOM   1871  CE1 HIS   128      54.918  15.265  11.143  1.00  0.00           C  
ATOM   1872 1HE  HIS   128      54.093  15.711  10.605  1.00979104           H  
ATOM   1873  N   VAL   129      55.858  17.364  14.924  1.00  0.00           N  
ATOM   1874  H   VAL   129      56.269  17.626  14.015  1.00641189           H  
ATOM   1875  CA  VAL   129      54.904  18.275  15.539  1.00  0.00           C  
ATOM   1876  HA  VAL   129      54.399  17.741  16.353  1.00979979           H  
ATOM   1877  C   VAL   129      53.866  18.622  14.464  1.00  0.00           C  
ATOM   1878  O   VAL   129      54.149  18.848  13.285  1.00  0.00           O  
ATOM   1879  CB  VAL   129      55.555  19.553  16.116  1.00  0.00           C  
ATOM   1880  HB  VAL   129      55.901  20.188  15.290  1.00980770           H  
ATOM   1881  CG1 VAL   129      54.542  20.353  16.948  1.00  0.00           C  
ATOM   1882 1HG1 VAL   129      54.124  19.741  17.753  1.00893368           H  
ATOM   1883 2HG1 VAL   129      53.710  20.711  16.337  1.00893368           H  
ATOM   1884 3HG1 VAL   129      55.014  21.230  17.403  1.00893368           H  
ATOM   1885  CG2 VAL   129      56.764  19.240  17.001  1.00  0.00           C  
ATOM   1886 1HG2 VAL   129      56.503  18.539  17.801  1.00893372           H  
ATOM   1887 2HG2 VAL   129      57.159  20.150  17.464  1.00893372           H  
ATOM   1888 3HG2 VAL   129      57.574  18.805  16.411  1.00893372           H  
ATOM   1889  N   THR   130      52.581  18.685  14.978  1.00  0.00           N  
ATOM   1890  H   THR   130      52.428  18.455  15.973  1.00980777           H  
ATOM   1891  CA  THR   130      51.421  19.091  14.186  1.00  0.00           C  
ATOM   1892  HA  THR   130      51.798  19.439  13.222  1.00883018           H  
ATOM   1893  C   THR   130      50.762  20.274  14.909  1.00  0.00           C  
ATOM   1894  O   THR   130      50.621  20.315  16.135  1.00  0.00           O  
ATOM   1895  CB  THR   130      50.489  17.891  13.955  1.00  0.00           C  
ATOM   1896  HB  THR   130      50.364  17.315  14.880  1.00986010           H  
ATOM   1897  OG1 THR   130      51.098  17.018  12.986  1.00  0.00           O  
ATOM   1898 1HG  THR   130      52.027  16.896  13.260  1.00976897           H  
ATOM   1899  CG2 THR   130      49.114  18.261  13.417  1.00  0.00           C  
ATOM   1900 1HG2 THR   130      49.196  18.824  12.484  1.00976901           H  
ATOM   1901 2HG2 THR   130      48.539  18.851  14.136  1.00976901           H  
ATOM   1902 3HG2 THR   130      48.540  17.357  13.184  1.00976901           H  
ATOM   1903  N   PHE   131      50.340  21.256  14.028  1.00  0.00           N  
ATOM   1904  H   PHE   131      50.432  21.080  13.012  1.00988568           H  
ATOM   1905  CA  PHE   131      49.770  22.548  14.395  1.00  0.00           C  
ATOM   1906  HA  PHE   131      49.671  22.590  15.483  1.00969859           H  
ATOM   1907  C   PHE   131      48.405  22.586  13.699  1.00  0.00           C  
ATOM   1908  O   PHE   131      48.244  22.348  12.497  1.00  0.00           O  
ATOM   1909  CB  PHE   131      50.599  23.739  13.886  1.00  0.00           C  
ATOM   1910 1HB  PHE   131      50.508  23.834  12.798  1.00989085           H  
ATOM   1911 2HB  PHE   131      50.191  24.676  14.289  1.00989085           H  
ATOM   1912  CG  PHE   131      52.060  23.620  14.231  1.00  0.00           C  
ATOM   1913  CD1 PHE   131      52.571  24.179  15.404  1.00  0.00           C  
ATOM   1914 1HD  PHE   131      51.938  24.774  16.054  1.00986374           H  
ATOM   1915  CD2 PHE   131      52.901  22.856  13.408  1.00  0.00           C  
ATOM   1916 2HD  PHE   131      52.521  22.422  12.485  1.00986377           H  
ATOM   1917  CE1 PHE   131      53.891  23.940  15.773  1.00  0.00           C  
ATOM   1918 1HE  PHE   131      54.286  24.338  16.700  1.00955183           H  
ATOM   1919  CE2 PHE   131      54.211  22.597  13.791  1.00  0.00           C  
ATOM   1920 2HE  PHE   131      54.843  21.964  13.174  1.00955186           H  
ATOM   1921  CZ  PHE   131      54.702  23.139  14.975  1.00  0.00           C  
ATOM   1922  HZ  PHE   131      55.721  22.921  15.282  1.00964441           H  
ATOM   1923  N   SER   132      47.374  22.886  14.569  1.00  0.00           N  
ATOM   1924  H   SER   132      47.590  23.214  15.528  1.00967443           H  
ATOM   1925  CA  SER   132      45.968  22.774  14.191  1.00  0.00           C  
ATOM   1926  HA  SER   132      45.911  22.165  13.281  1.00964804           H  
ATOM   1927  C   SER   132      45.347  24.141  13.858  1.00  0.00           C  
ATOM   1928  O   SER   132      45.929  25.228  13.957  1.00  0.00           O  
ATOM   1929  CB  SER   132      45.222  22.051  15.325  1.00  0.00           C  
ATOM   1930 1HB  SER   132      44.137  22.157  15.251  1.00963513           H  
ATOM   1931 2HB  SER   132      45.509  22.438  16.305  1.00963513           H  
ATOM   1932  OG  SER   132      45.534  20.644  15.303  1.00  0.00           O  
ATOM   1933  HG  SER   132      46.503  20.590  15.427  1.00955207           H  
ATOM   1934  N   TYR   133      44.043  24.065  13.390  1.00  0.00           N  
ATOM   1935  H   TYR   133      43.690  23.202  12.959  1.00955211           H  
ATOM   1936  CA  TYR   133      43.122  25.212  13.429  1.00  0.00           C  
ATOM   1937  HA  TYR   133      43.403  25.800  14.306  1.00982456           H  
ATOM   1938  C   TYR   133      41.681  24.713  13.563  1.00  0.00           C  
ATOM   1939  O   TYR   133      41.226  23.851  12.811  1.00  0.00           O  
ATOM   1940  CB  TYR   133      43.198  26.051  12.150  1.00  0.00           C  
ATOM   1941 1HB  TYR   133      44.234  26.138  11.826  1.00912599           H  
ATOM   1942 2HB  TYR   133      42.686  25.540  11.324  1.00912599           H  
ATOM   1943  CG  TYR   133      42.659  27.453  12.308  1.00  0.00           C  
ATOM   1944  CD1 TYR   133      43.258  28.354  13.202  1.00  0.00           C  
ATOM   1945 1HD  TYR   133      44.082  28.044  13.839  1.00951882           H  
ATOM   1946  CD2 TYR   133      41.566  27.882  11.538  1.00  0.00           C  
ATOM   1947 2HD  TYR   133      41.083  27.205  10.836  1.00951885           H  
ATOM   1948  CE1 TYR   133      42.788  29.661  13.305  1.00  0.00           C  
ATOM   1949 1HE  TYR   133      43.240  30.361  14.003  1.00900236           H  
ATOM   1950  CE2 TYR   133      41.084  29.187  11.652  1.00  0.00           C  
ATOM   1951 2HE  TYR   133      40.244  29.510  11.042  1.00900239           H  
ATOM   1952  CZ  TYR   133      41.707  30.065  12.528  1.00  0.00           C  
ATOM   1953  OH  TYR   133      41.292  31.353  12.658  1.00  0.00           O  
ATOM   1954  HH  TYR   133      40.359  31.460  12.344  1.00964579           H  
ATOM   1955  N   ILE   134      40.953  25.331  14.555  1.00  0.00           N  
ATOM   1956  H   ILE   134      41.403  26.020  15.172  1.00897091           H  
ATOM   1957  CA  ILE   134      39.532  25.053  14.809  1.00  0.00           C  
ATOM   1958  HA  ILE   134      39.198  24.235  14.171  1.00897095           H  
ATOM   1959  C   ILE   134      38.768  26.364  14.468  1.00  0.00           C  
ATOM   1960  O   ILE   134      38.847  27.346  15.218  1.00  0.00           O  
ATOM   1961  CB  ILE   134      39.333  24.644  16.292  1.00  0.00           C  
ATOM   1962  HB  ILE   134      39.564  25.514  16.921  1.00950351           H  
ATOM   1963  CG1 ILE   134      40.276  23.510  16.763  1.00  0.00           C  
ATOM   1964 1HG1 ILE   134      41.318  23.843  16.684  1.00963499           H  
ATOM   1965 2HG1 ILE   134      40.105  23.327  17.832  1.00963499           H  
ATOM   1966  CG2 ILE   134      37.873  24.275  16.567  1.00  0.00           C  
ATOM   1967 1HG2 ILE   134      37.550  23.418  15.971  1.00963502           H  
ATOM   1968 2HG2 ILE   134      37.213  25.111  16.331  1.00963502           H  
ATOM   1969 3HG2 ILE   134      37.726  24.030  17.624  1.00963502           H  
ATOM   1970  CD1 ILE   134      40.131  22.186  16.024  1.00  0.00           C  
ATOM   1971 1HD1 ILE   134      40.289  22.302  14.949  1.00966342           H  
ATOM   1972 2HD1 ILE   134      39.145  21.741  16.181  1.00966342           H  
ATOM   1973 3HD1 ILE   134      40.875  21.472  16.390  1.00966342           H  
ATOM   1974  N   PRO   135      38.063  26.442  13.275  1.00  0.00           N  
ATOM   1975  CA  PRO   135      37.357  27.655  12.830  1.00  0.00           C  
ATOM   1976  HA  PRO   135      38.089  28.472  12.856  1.00886184           H  
ATOM   1977  C   PRO   135      36.098  28.160  13.537  1.00  0.00           C  
ATOM   1978  O   PRO   135      35.507  29.152  13.102  1.00  0.00           O  
ATOM   1979  CB  PRO   135      36.927  27.356  11.383  1.00  0.00           C  
ATOM   1980 1HB  PRO   135      35.878  27.035  11.331  1.00985316           H  
ATOM   1981 2HB  PRO   135      37.032  28.232  10.734  1.00985316           H  
ATOM   1982  CG  PRO   135      37.820  26.215  10.956  1.00  0.00           C  
ATOM   1983 1HG  PRO   135      38.775  26.623  10.610  1.00985320           H  
ATOM   1984 2HG  PRO   135      37.383  25.618  10.154  1.00985320           H  
ATOM   1985  CD  PRO   135      38.018  25.428  12.234  1.00  0.00           C  
ATOM   1986 1HD  PRO   135      38.922  24.824  12.188  1.00884086           H  
ATOM   1987 2HD  PRO   135      37.160  24.792  12.447  1.00884086           H  
ATOM   1988  N   SER   136      35.659  27.477  14.645  1.00  0.00           N  
ATOM   1989  H   SER   136      36.116  26.619  14.942  1.00884089           H  
ATOM   1990  CA  SER   136      34.522  27.972  15.436  1.00  0.00           C  
ATOM   1991  HA  SER   136      33.737  28.351  14.772  1.00887049           H  
ATOM   1992  C   SER   136      35.023  29.127  16.304  1.00  0.00           C  
ATOM   1993  O   SER   136      34.548  30.259  16.272  1.00  0.00           O  
ATOM   1994  CB  SER   136      33.971  26.897  16.381  1.00  0.00           C  
ATOM   1995 1HB  SER   136      33.400  26.148  15.833  1.00953733           H  
ATOM   1996 2HB  SER   136      33.324  27.333  17.149  1.00953733           H  
ATOM   1997  OG  SER   136      35.074  26.242  17.029  1.00  0.00           O  
ATOM   1998  HG  SER   136      34.692  25.678  17.731  1.00957548           H  
ATOM   1999  N   THR   137      36.009  28.729  17.180  1.00  0.00           N  
ATOM   2000  H   THR   137      36.289  27.741  17.185  1.00977974           H  
ATOM   2001  CA  THR   137      36.663  29.596  18.139  1.00  0.00           C  
ATOM   2002  HA  THR   137      35.951  30.359  18.478  1.00977978           H  
ATOM   2003  C   THR   137      37.821  30.349  17.484  1.00  0.00           C  
ATOM   2004  O   THR   137      38.398  31.257  18.080  1.00  0.00           O  
ATOM   2005  CB  THR   137      37.183  28.758  19.322  1.00  0.00           C  
ATOM   2006  HB  THR   137      37.962  29.297  19.872  1.00976617           H  
ATOM   2007  OG1 THR   137      37.758  27.542  18.821  1.00  0.00           O  
ATOM   2008 1HG  THR   137      38.055  27.017  19.588  1.00976620           H  
ATOM   2009  CG2 THR   137      36.056  28.390  20.284  1.00  0.00           C  
ATOM   2010 1HG2 THR   137      35.295  27.777  19.789  1.00912161           H  
ATOM   2011 2HG2 THR   137      35.576  29.283  20.695  1.00912161           H  
ATOM   2012 3HG2 THR   137      36.444  27.792  21.116  1.00912161           H  
ATOM   2013  N   HIS   138      38.223  29.875  16.253  1.00  0.00           N  
ATOM   2014  H   HIS   138      37.719  29.081  15.860  1.00911197           H  
ATOM   2015  CA  HIS   138      39.363  30.424  15.510  1.00  0.00           C  
ATOM   2016  HA  HIS   138      39.458  29.791  14.618  1.00893155           H  
ATOM   2017  C   HIS   138      40.641  30.155  16.321  1.00  0.00           C  
ATOM   2018  O   HIS   138      41.638  30.873  16.330  1.00  0.00           O  
ATOM   2019  CB  HIS   138      39.176  31.874  15.072  1.00  0.00           C  
ATOM   2020 1HB  HIS   138      40.139  32.312  14.793  1.00635732           H  
ATOM   2021 2HB  HIS   138      38.783  32.500  15.880  1.00635732           H  
ATOM   2022  CG  HIS   138      38.264  31.941  13.892  1.00  0.00           C  
ATOM   2023  ND1 HIS   138      38.761  31.787  12.610  1.00  0.00           N  
ATOM   2024  CD2 HIS   138      36.890  32.050  13.868  1.00  0.00           C  
ATOM   2025 2HD  HIS   138      36.148  32.129  14.651  1.00949644           H  
ATOM   2026  CE1 HIS   138      37.699  31.801  11.832  1.00  0.00           C  
ATOM   2027 1HE  HIS   138      37.693  31.706  10.755  1.00949648           H  
ATOM   2028  NE2 HIS   138      36.544  31.923  12.553  1.00  0.00           N  
ATOM   2029 2HE  HIS   138      35.603  31.905  12.181  1.00949651           H  
ATOM   2030  N   ALA   139      40.602  28.913  16.944  1.00  0.00           N  
ATOM   2031  H   ALA   139      39.839  28.281  16.681  1.00636799           H  
ATOM   2032  CA  ALA   139      41.597  28.526  17.908  1.00  0.00           C  
ATOM   2033  HA  ALA   139      41.991  29.441  18.366  1.00636802           H  
ATOM   2034  C   ALA   139      42.727  27.779  17.209  1.00  0.00           C  
ATOM   2035  O   ALA   139      42.549  26.901  16.364  1.00  0.00           O  
ATOM   2036  CB  ALA   139      41.027  27.656  19.017  1.00  0.00           C  
ATOM   2037 1HB  ALA   139      40.574  26.741  18.622  1.00981240           H  
ATOM   2038 2HB  ALA   139      40.262  28.199  19.579  1.00981240           H  
ATOM   2039 3HB  ALA   139      41.811  27.357  19.722  1.00981240           H  
ATOM   2040  N   VAL   140      43.959  28.146  17.721  1.00  0.00           N  
ATOM   2041  H   VAL   140      44.009  28.877  18.427  1.00878085           H  
ATOM   2042  CA  VAL   140      45.205  27.509  17.354  1.00  0.00           C  
ATOM   2043  HA  VAL   140      45.074  26.985  16.401  1.00878089           H  
ATOM   2044  C   VAL   140      45.433  26.513  18.496  1.00  0.00           C  
ATOM   2045  O   VAL   140      45.334  26.837  19.678  1.00  0.00           O  
ATOM   2046  CB  VAL   140      46.372  28.515  17.277  1.00  0.00           C  
ATOM   2047  HB  VAL   140      46.610  28.885  18.283  1.00975351           H  
ATOM   2048  CG1 VAL   140      47.634  27.851  16.714  1.00  0.00           C  
ATOM   2049 1HG1 VAL   140      47.455  27.441  15.714  1.00975784           H  
ATOM   2050 2HG1 VAL   140      47.976  27.036  17.360  1.00975784           H  
ATOM   2051 3HG1 VAL   140      48.454  28.573  16.641  1.00975784           H  
ATOM   2052  CG2 VAL   140      46.005  29.726  16.416  1.00  0.00           C  
ATOM   2053 1HG2 VAL   140      45.635  29.406  15.438  1.00975787           H  
ATOM   2054 2HG2 VAL   140      46.873  30.376  16.265  1.00975787           H  
ATOM   2055 3HG2 VAL   140      45.226  30.333  16.890  1.00975787           H  
ATOM   2056  N   TYR   141      45.816  25.266  18.070  1.00  0.00           N  
ATOM   2057  H   TYR   141      45.766  25.035  17.080  1.00963995           H  
ATOM   2058  CA  TYR   141      46.317  24.255  18.990  1.00  0.00           C  
ATOM   2059  HA  TYR   141      46.614  24.732  19.932  1.00963998           H  
ATOM   2060  C   TYR   141      47.574  23.689  18.320  1.00  0.00           C  
ATOM   2061  O   TYR   141      47.701  23.632  17.091  1.00  0.00           O  
ATOM   2062  CB  TYR   141      45.301  23.130  19.234  1.00  0.00           C  
ATOM   2063 1HB  TYR   141      44.723  22.922  18.325  1.00980592           H  
ATOM   2064 2HB  TYR   141      45.819  22.190  19.466  1.00980592           H  
ATOM   2065  CG  TYR   141      44.335  23.426  20.354  1.00  0.00           C  
ATOM   2066  CD1 TYR   141      43.157  24.145  20.115  1.00  0.00           C  
ATOM   2067 1HD  TYR   141      42.929  24.510  19.116  1.00974184           H  
ATOM   2068  CD2 TYR   141      44.605  22.975  21.651  1.00  0.00           C  
ATOM   2069 2HD  TYR   141      45.511  22.412  21.856  1.00974187           H  
ATOM   2070  CE1 TYR   141      42.257  24.389  21.153  1.00  0.00           C  
ATOM   2071 1HE  TYR   141      41.337  24.933  20.962  1.00984033           H  
ATOM   2072  CE2 TYR   141      43.706  23.221  22.692  1.00  0.00           C  
ATOM   2073 2HE  TYR   141      43.932  22.852  23.688  1.00977382           H  
ATOM   2074  CZ  TYR   141      42.534  23.923  22.432  1.00  0.00           C  
ATOM   2075  OH  TYR   141      41.620  24.169  23.415  1.00  0.00           O  
ATOM   2076  HH  TYR   141      41.916  23.702  24.216  1.00966453           H  
ATOM   2077  N   ASP   142      48.504  23.193  19.215  1.00  0.00           N  
ATOM   2078  H   ASP   142      48.359  23.262  20.220  1.00966456           H  
ATOM   2079  CA  ASP   142      49.701  22.499  18.770  1.00  0.00           C  
ATOM   2080  HA  ASP   142      49.427  22.012  17.825  1.00987627           H  
ATOM   2081  C   ASP   142      50.019  21.376  19.758  1.00  0.00           C  
ATOM   2082  O   ASP   142      49.675  21.392  20.940  1.00  0.00           O  
ATOM   2083  CB  ASP   142      50.877  23.422  18.479  1.00  0.00           C  
ATOM   2084 1HB  ASP   142      50.528  24.287  17.901  1.00977637           H  
ATOM   2085 2HB  ASP   142      51.589  22.882  17.842  1.00977637           H  
ATOM   2086  CG  ASP   142      51.700  23.909  19.654  1.00  0.00           C  
ATOM   2087  OD1 ASP   142      52.038  25.139  19.623  1.00  0.00           O  
ATOM   2088  OD2 ASP   142      52.009  23.065  20.542  1.00  0.00           O1-
ATOM   2089  N   THR   143      50.767  20.375  19.164  1.00  0.00           N  
ATOM   2090  H   THR   143      51.149  20.529  18.230  1.00908451           H  
ATOM   2091  CA  THR   143      51.049  19.103  19.818  1.00  0.00           C  
ATOM   2092  HA  THR   143      50.228  18.913  20.523  1.00959165           H  
ATOM   2093  C   THR   143      52.291  19.122  20.727  1.00  0.00           C  
ATOM   2094  O   THR   143      52.731  18.082  21.220  1.00  0.00           O  
ATOM   2095  CB  THR   143      51.106  17.943  18.793  1.00  0.00           C  
ATOM   2096  HB  THR   143      51.762  17.136  19.135  1.00964680           H  
ATOM   2097  OG1 THR   143      51.620  18.390  17.525  1.00  0.00           O  
ATOM   2098 1HG  THR   143      50.923  18.980  17.147  1.00973135           H  
ATOM   2099  CG2 THR   143      49.717  17.355  18.548  1.00  0.00           C  
ATOM   2100 1HG2 THR   143      49.026  18.116  18.167  1.00964003           H  
ATOM   2101 2HG2 THR   143      49.298  16.930  19.465  1.00964003           H  
ATOM   2102 3HG2 THR   143      49.765  16.567  17.788  1.00964003           H  
ATOM   2103  N   ILE   144      52.770  20.374  21.053  1.00  0.00           N  
ATOM   2104  H   ILE   144      52.384  21.199  20.576  1.00981959           H  
ATOM   2105  CA  ILE   144      53.762  20.614  22.101  1.00  0.00           C  
ATOM   2106  HA  ILE   144      54.089  19.653  22.510  1.00954380           H  
ATOM   2107  C   ILE   144      53.032  21.337  23.248  1.00  0.00           C  
ATOM   2108  O   ILE   144      53.170  20.980  24.419  1.00  0.00           O  
ATOM   2109  CB  ILE   144      54.970  21.415  21.565  1.00  0.00           C  
ATOM   2110  HB  ILE   144      54.591  22.273  20.992  1.00986456           H  
ATOM   2111  CG1 ILE   144      55.829  20.583  20.586  1.00  0.00           C  
ATOM   2112 1HG1 ILE   144      55.196  20.221  19.770  1.00986459           H  
ATOM   2113 2HG1 ILE   144      56.575  21.239  20.124  1.00986459           H  
ATOM   2114  CG2 ILE   144      55.834  21.994  22.691  1.00  0.00           C  
ATOM   2115 1HG2 ILE   144      56.171  21.219  23.387  1.00886980           H  
ATOM   2116 2HG2 ILE   144      55.286  22.747  23.267  1.00886980           H  
ATOM   2117 3HG2 ILE   144      56.712  22.496  22.278  1.00886980           H  
ATOM   2118  CD1 ILE   144      56.563  19.392  21.189  1.00  0.00           C  
ATOM   2119 1HD1 ILE   144      55.871  18.659  21.611  1.00886984           H  
ATOM   2120 2HD1 ILE   144      57.264  19.703  21.969  1.00886984           H  
ATOM   2121 3HD1 ILE   144      57.145  18.885  20.411  1.00886984           H  
ATOM   2122  N   ASN   145      52.309  22.464  22.901  1.00  0.00           N  
ATOM   2123  H   ASN   145      52.212  22.725  21.888  1.00947296           H  
ATOM   2124  CA  ASN   145      51.699  23.305  23.924  1.00  0.00           C  
ATOM   2125  HA  ASN   145      52.439  23.422  24.726  1.00984540           H  
ATOM   2126  C   ASN   145      50.482  22.617  24.561  1.00  0.00           C  
ATOM   2127  O   ASN   145      50.063  22.951  25.675  1.00  0.00           O  
ATOM   2128  CB  ASN   145      51.280  24.674  23.387  1.00  0.00           C  
ATOM   2129 1HB  ASN   145      50.586  25.166  24.080  1.00954671           H  
ATOM   2130 2HB  ASN   145      50.743  24.580  22.437  1.00954671           H  
ATOM   2131  CG  ASN   145      52.467  25.607  23.251  1.00  0.00           C  
ATOM   2132  OD1 ASN   145      53.132  26.003  24.204  1.00  0.00           O  
ATOM   2133  ND2 ASN   145      52.746  25.994  21.975  1.00  0.00           N  
ATOM   2134 1HD2 ASN   145      52.237  25.647  21.149  1.00963482           H  
ATOM   2135 2HD2 ASN   145      53.516  26.637  21.794  1.00963482           H  
ATOM   2136  N   ASN   146      49.793  21.711  23.769  1.00  0.00           N  
ATOM   2137  H   ASN   146      50.070  21.561  22.789  1.00976488           H  
ATOM   2138  CA  ASN   146      48.660  20.953  24.325  1.00  0.00           C  
ATOM   2139  HA  ASN   146      48.846  20.792  25.392  1.00976492           H  
ATOM   2140  C   ASN   146      48.605  19.555  23.670  1.00  0.00           C  
ATOM   2141  O   ASN   146      47.833  19.297  22.743  1.00  0.00           O  
ATOM   2142  CB  ASN   146      47.354  21.742  24.151  1.00  0.00           C  
ATOM   2143 1HB  ASN   146      46.633  21.200  23.531  1.00954505           H  
ATOM   2144 2HB  ASN   146      47.530  22.711  23.666  1.00954505           H  
ATOM   2145  CG  ASN   146      46.658  22.030  25.468  1.00  0.00           C  
ATOM   2146  OD1 ASN   146      45.467  21.782  25.648  1.00  0.00           O  
ATOM   2147  ND2 ASN   146      47.424  22.648  26.420  1.00  0.00           N  
ATOM   2148 1HD2 ASN   146      48.412  22.893  26.270  1.00966024           H  
ATOM   2149 2HD2 ASN   146      47.015  22.883  27.315  1.00966024           H  
ATOM   2150  N   PRO   147      49.468  18.586  24.158  1.00  0.00           N  
ATOM   2151  CA  PRO   147      49.601  17.261  23.535  1.00  0.00           C  
ATOM   2152  HA  PRO   147      49.759  17.410  22.461  1.00964187           H  
ATOM   2153  C   PRO   147      48.441  16.256  23.698  1.00  0.00           C  
ATOM   2154  O   PRO   147      48.599  15.053  23.467  1.00  0.00           O  
ATOM   2155  CB  PRO   147      50.846  16.645  24.205  1.00  0.00           C  
ATOM   2156 1HB  PRO   147      50.571  15.899  24.961  1.00883617           H  
ATOM   2157 2HB  PRO   147      51.495  16.148  23.478  1.00883617           H  
ATOM   2158  CG  PRO   147      51.548  17.806  24.890  1.00  0.00           C  
ATOM   2159 1HG  PRO   147      52.223  18.297  24.181  1.00951606           H  
ATOM   2160 2HG  PRO   147      52.133  17.496  25.761  1.00951606           H  
ATOM   2161  CD  PRO   147      50.411  18.737  25.259  1.00  0.00           C  
ATOM   2162 1HD  PRO   147      50.758  19.761  25.394  1.00951609           H  
ATOM   2163 2HD  PRO   147      49.903  18.408  26.173  1.00951609           H  
ATOM   2164  N   ASN   148      47.205  16.758  24.048  1.00  0.00           N  
ATOM   2165  H   ASN   148      47.079  17.764  24.101  1.00947071           H  
ATOM   2166  CA  ASN   148      46.081  15.860  24.326  1.00  0.00           C  
ATOM   2167  HA  ASN   148      45.980  15.222  23.438  1.00965437           H  
ATOM   2168  C   ASN   148      44.739  16.606  24.427  1.00  0.00           C  
ATOM   2169  O   ASN   148      43.841  16.243  25.185  1.00  0.00           O  
ATOM   2170  CB  ASN   148      46.342  15.015  25.585  1.00  0.00           C  
ATOM   2171 1HB  ASN   148      45.644  15.235  26.400  1.00883732           H  
ATOM   2172 2HB  ASN   148      47.344  15.191  25.996  1.00883732           H  
ATOM   2173  CG  ASN   148      46.241  13.539  25.274  1.00  0.00           C  
ATOM   2174  OD1 ASN   148      45.395  12.803  25.769  1.00  0.00           O  
ATOM   2175  ND2 ASN   148      47.191  13.065  24.413  1.00  0.00           N  
ATOM   2176 1HD2 ASN   148      47.896  13.685  23.986  1.00883600           H  
ATOM   2177 2HD2 ASN   148      47.206  12.081  24.181  1.00883600           H  
ATOM   2178  N   ALA   149      44.542  17.573  23.459  1.00  0.00           N  
ATOM   2179  H   ALA   149      45.285  17.804  22.805  1.00883604           H  
ATOM   2180  CA  ALA   149      43.243  18.227  23.309  1.00  0.00           C  
ATOM   2181  HA  ALA   149      42.765  18.297  24.292  1.00982526           H  
ATOM   2182  C   ALA   149      42.369  17.363  22.388  1.00  0.00           C  
ATOM   2183  O   ALA   149      42.840  16.644  21.505  1.00  0.00           O  
ATOM   2184  CB  ALA   149      43.403  19.618  22.718  1.00  0.00           C  
ATOM   2185 1HB  ALA   149      43.851  19.579  21.719  1.00955587           H  
ATOM   2186 2HB  ALA   149      44.054  20.229  23.352  1.00955587           H  
ATOM   2187 3HB  ALA   149      42.435  20.123  22.628  1.00955587           H  
ATOM   2188  N   ASP   150      41.013  17.542  22.568  1.00  0.00           N  
ATOM   2189  H   ASP   150      40.620  18.163  23.291  1.00948199           H  
ATOM   2190  CA  ASP   150      40.036  16.918  21.693  1.00  0.00           C  
ATOM   2191  HA  ASP   150      40.411  15.920  21.433  1.00948202           H  
ATOM   2192  C   ASP   150      39.975  17.748  20.399  1.00  0.00           C  
ATOM   2193  O   ASP   150      40.325  18.924  20.321  1.00  0.00           O  
ATOM   2194  CB  ASP   150      38.671  16.768  22.353  1.00  0.00           C  
ATOM   2195 1HB  ASP   150      38.743  16.150  23.256  1.00983874           H  
ATOM   2196 2HB  ASP   150      37.961  16.284  21.673  1.00983874           H  
ATOM   2197  CG  ASP   150      38.160  18.145  22.752  1.00  0.00           C  
ATOM   2198  OD2 ASP   150      37.100  18.515  22.163  1.00  0.00           O  
ATOM   2199  OD1 ASP   150      38.882  18.766  23.587  1.00  0.00           O1-
ATOM   2200  N   LEU   151      39.489  17.040  19.320  1.00  0.00           N  
ATOM   2201  H   LEU   151      39.153  16.091  19.442  1.00965321           H  
ATOM   2202  CA  LEU   151      39.425  17.597  17.973  1.00  0.00           C  
ATOM   2203  HA  LEU   151      39.555  18.682  18.009  1.00965325           H  
ATOM   2204  C   LEU   151      38.015  17.261  17.494  1.00  0.00           C  
ATOM   2205  O   LEU   151      37.590  16.107  17.443  1.00  0.00           O  
ATOM   2206  CB  LEU   151      40.486  16.948  17.076  1.00  0.00           C  
ATOM   2207 1HB  LEU   151      40.347  15.858  17.088  1.00954006           H  
ATOM   2208 2HB  LEU   151      40.325  17.261  16.036  1.00954006           H  
ATOM   2209  CG  LEU   151      41.937  17.272  17.497  1.00  0.00           C  
ATOM   2210  HG  LEU   151      42.063  17.073  18.567  1.00954009           H  
ATOM   2211  CD1 LEU   151      42.917  16.356  16.764  1.00  0.00           C  
ATOM   2212 1HD1 LEU   151      42.821  16.452  15.681  1.00954012           H  
ATOM   2213 2HD1 LEU   151      42.733  15.308  17.024  1.00954012           H  
ATOM   2214 3HD1 LEU   151      43.952  16.588  17.037  1.00954012           H  
ATOM   2215  CD2 LEU   151      42.289  18.739  17.243  1.00  0.00           C  
ATOM   2216 1HD2 LEU   151      42.103  19.017  16.202  1.00974121           H  
ATOM   2217 2HD2 LEU   151      43.344  18.932  17.463  1.00974121           H  
ATOM   2218 3HD2 LEU   151      41.699  19.406  17.878  1.00974121           H  
ATOM   2219  N   GLN   152      37.230  18.366  17.233  1.00  0.00           N  
ATOM   2220  H   GLN   152      37.652  19.289  17.126  1.00966017           H  
ATOM   2221  CA  GLN   152      35.791  18.240  17.101  1.00  0.00           C  
ATOM   2222  HA  GLN   152      35.473  17.428  17.771  1.00966985           H  
ATOM   2223  C   GLN   152      35.411  17.810  15.672  1.00  0.00           C  
ATOM   2224  O   GLN   152      36.127  17.963  14.683  1.00  0.00           O  
ATOM   2225  CB  GLN   152      35.063  19.524  17.528  1.00  0.00           C  
ATOM   2226 1HB  GLN   152      35.351  20.350  16.866  1.00910035           H  
ATOM   2227 2HB  GLN   152      33.982  19.389  17.397  1.00910035           H  
ATOM   2228  CG  GLN   152      35.327  19.890  18.998  1.00  0.00           C  
ATOM   2229 1HG  GLN   152      35.182  19.017  19.644  1.00910039           H  
ATOM   2230 2HG  GLN   152      34.611  20.657  19.315  1.00910039           H  
ATOM   2231  CD  GLN   152      36.708  20.476  19.191  1.00  0.00           C  
ATOM   2232  OE1 GLN   152      37.217  21.253  18.384  1.00  0.00           O  
ATOM   2233  NE2 GLN   152      37.370  20.079  20.307  1.00  0.00           N  
ATOM   2234 1HE2 GLN   152      37.022  19.428  21.058  1.00913317           H  
ATOM   2235 2HE2 GLN   152      38.315  20.404  20.481  1.00913317           H  
ATOM   2236  N   VAL   153      34.151  17.222  15.620  1.00  0.00           N  
ATOM   2237  H   VAL   153      33.569  17.214  16.454  1.00638857           H  
ATOM   2238  CA  VAL   153      33.628  16.575  14.415  1.00  0.00           C  
ATOM   2239  HA  VAL   153      34.188  16.961  13.552  1.00638860           H  
ATOM   2240  C   VAL   153      32.165  16.990  14.152  1.00  0.00           C  
ATOM   2241  O   VAL   153      31.334  16.219  13.679  1.00  0.00           O  
ATOM   2242  CB  VAL   153      33.807  15.036  14.455  1.00  0.00           C  
ATOM   2243  HB  VAL   153      33.282  14.606  13.592  1.00635463           H  
ATOM   2244  CG1 VAL   153      35.279  14.634  14.316  1.00  0.00           C  
ATOM   2245 1HG1 VAL   153      35.874  14.963  15.174  1.00913332           H  
ATOM   2246 2HG1 VAL   153      35.717  15.066  13.409  1.00913332           H  
ATOM   2247 3HG1 VAL   153      35.375  13.545  14.244  1.00913332           H  
ATOM   2248  CG2 VAL   153      33.213  14.399  15.716  1.00  0.00           C  
ATOM   2249 1HG2 VAL   153      33.748  14.711  16.619  1.00636492           H  
ATOM   2250 2HG2 VAL   153      33.275  13.307  15.658  1.00636492           H  
ATOM   2251 3HG2 VAL   153      32.158  14.663  15.838  1.00636492           H  
ATOM   2252  N   ASP   154      31.936  18.337  14.333  1.00  0.00           N  
ATOM   2253  H   ASP   154      32.683  18.906  14.733  1.00892257           H  
ATOM   2254  CA  ASP   154      30.692  19.038  13.973  1.00  0.00           C  
ATOM   2255  HA  ASP   154      30.366  18.662  12.997  1.00892260           H  
ATOM   2256  C   ASP   154      31.117  20.519  13.835  1.00  0.00           C  
ATOM   2257  O   ASP   154      32.062  20.966  14.483  1.00  0.00           O  
ATOM   2258  CB  ASP   154      29.605  18.816  15.020  1.00  0.00           C  
ATOM   2259 1HB  ASP   154      29.959  19.114  16.016  1.00901554           H  
ATOM   2260 2HB  ASP   154      29.342  17.754  15.085  1.00901554           H  
ATOM   2261  CG  ASP   154      28.371  19.639  14.685  1.00  0.00           C  
ATOM   2262  OD2 ASP   154      27.361  19.015  14.251  1.00  0.00           O  
ATOM   2263  OD1 ASP   154      28.508  20.883  14.882  1.00  0.00           O1-
ATOM   2264  N   SER   155      30.352  21.254  12.947  1.00  0.00           N  
ATOM   2265  H   SER   155      29.554  20.793  12.520  1.00634231           H  
ATOM   2266  CA  SER   155      30.556  22.668  12.607  1.00  0.00           C  
ATOM   2267  HA  SER   155      31.635  22.827  12.641  1.00894103           H  
ATOM   2268  C   SER   155      29.930  23.721  13.550  1.00  0.00           C  
ATOM   2269  O   SER   155      29.989  24.930  13.297  1.00  0.00           O  
ATOM   2270  CB  SER   155      30.041  22.962  11.190  1.00  0.00           C  
ATOM   2271 1HB  SER   155      30.097  24.027  10.944  1.00909053           H  
ATOM   2272 2HB  SER   155      28.994  22.656  11.084  1.00909053           H  
ATOM   2273  OG  SER   155      30.798  22.267  10.201  1.00  0.00           O  
ATOM   2274  HG  SER   155      31.739  22.563  10.284  1.00913090           H  
ATOM   2275  N   SER   156      29.340  23.236  14.694  1.00  0.00           N  
ATOM   2276  H   SER   156      29.177  22.201  14.784  1.00633359           H  
ATOM   2277  CA  SER   156      28.785  24.090  15.750  1.00  0.00           C  
ATOM   2278  HA  SER   156      27.800  24.397  15.397  1.00635265           H  
ATOM   2279  C   SER   156      29.661  25.336  16.046  1.00  0.00           C  
ATOM   2280  O   SER   156      30.858  25.272  16.333  1.00  0.00           O  
ATOM   2281  CB  SER   156      28.628  23.288  17.055  1.00  0.00           C  
ATOM   2282 1HB  SER   156      29.602  23.013  17.474  1.00893392           H  
ATOM   2283 2HB  SER   156      28.074  22.365  16.858  1.00893392           H  
ATOM   2284  OG  SER   156      27.902  24.009  18.048  1.00  0.00           O  
ATOM   2285  HG  SER   156      27.561  23.317  18.706  1.00893395           H  
ATOM   2286  N   GLY   157      28.980  26.542  15.938  1.00  0.00           N  
ATOM   2287  H   GLY   157      27.984  26.514  15.663  1.00896969           H  
ATOM   2288  CA  GLY   157      29.585  27.825  16.241  1.00  0.00           C  
ATOM   2289 1HA  GLY   157      28.923  28.311  16.966  1.00896972           H  
ATOM   2290 2HA  GLY   157      30.565  27.683  16.708  1.00896972           H  
ATOM   2291  C   GLY   157      29.764  28.781  15.063  1.00  0.00           C  
ATOM   2292  O   GLY   157      29.768  30.005  15.235  1.00  0.00           O  
ATOM   2293  N   VAL   158      30.038  28.193  13.840  1.00  0.00           N  
ATOM   2294  H   VAL   158      30.004  27.173  13.753  1.00902255           H  
ATOM   2295  CA  VAL   158      30.365  29.034  12.687  1.00  0.00           C  
ATOM   2296  HA  VAL   158      31.088  29.781  13.042  1.00902258           H  
ATOM   2297  C   VAL   158      29.067  29.772  12.285  1.00  0.00           C  
ATOM   2298  O   VAL   158      27.951  29.250  12.340  1.00  0.00           O  
ATOM   2299  CB  VAL   158      30.985  28.252  11.512  1.00  0.00           C  
ATOM   2300  HB  VAL   158      30.246  27.547  11.113  1.00874759           H  
ATOM   2301  CG1 VAL   158      31.406  29.204  10.386  1.00  0.00           C  
ATOM   2302 1HG1 VAL   158      32.024  30.024  10.766  1.00874762           H  
ATOM   2303 2HG1 VAL   158      30.535  29.634   9.883  1.00874762           H  
ATOM   2304 3HG1 VAL   158      31.995  28.681   9.629  1.00874762           H  
ATOM   2305  CG2 VAL   158      32.216  27.452  11.955  1.00  0.00           C  
ATOM   2306 1HG2 VAL   158      32.994  28.114  12.347  1.00874765           H  
ATOM   2307 2HG2 VAL   158      32.641  26.895  11.113  1.00874765           H  
ATOM   2308 3HG2 VAL   158      31.967  26.725  12.731  1.00874765           H  
ATOM   2309  N   LYS   159      29.270  31.089  11.897  1.00  0.00           N  
ATOM   2310  H   LYS   159      30.214  31.456  11.831  1.00102453           H  
ATOM   2311  CA  LYS   159      28.175  31.977  11.527  1.00  0.00           C  
ATOM   2312  HA  LYS   159      27.247  31.424  11.640  1.00917335           H  
ATOM   2313  C   LYS   159      28.384  32.337  10.057  1.00  0.00           C  
ATOM   2314  O   LYS   159      29.395  32.913   9.659  1.00  0.00           O  
ATOM   2315  CB  LYS   159      28.117  33.224  12.411  1.00  0.00           C  
ATOM   2316 1HB  LYS   159      28.125  32.912  13.463  1.00102034           H  
ATOM   2317 2HB  LYS   159      29.000  33.858  12.262  1.00102034           H  
ATOM   2318  CG  LYS   159      26.843  34.025  12.117  1.00  0.00           C  
ATOM   2319 1HG  LYS   159      26.935  34.507  11.139  1.00917642           H  
ATOM   2320 2HG  LYS   159      26.001  33.330  12.048  1.00917642           H  
ATOM   2321  CD  LYS   159      26.561  35.091  13.175  1.00  0.00           C  
ATOM   2322 1HD  LYS   159      27.301  35.895  13.081  1.00917645           H  
ATOM   2323 2HD  LYS   159      26.697  34.674  14.179  1.00917645           H  
ATOM   2324  CE  LYS   159      25.161  35.694  13.077  1.00  0.00           C  
ATOM   2325 1HE  LYS   159      25.009  36.234  12.139  1.00101997           H  
ATOM   2326 2HE  LYS   159      24.988  36.379  13.912  1.00101997           H  
ATOM   2327  NZ  LYS   159      24.111  34.649  13.160  1.00  0.00           N1+
ATOM   2328 1HZ  LYS   159      23.809  34.373  12.189  1.00102058           H  
ATOM   2329 2HZ  LYS   159      23.257  35.011  13.601  1.00102058           H  
ATOM   2330 3HZ  LYS   159      24.397  33.787  13.694  1.00102058           H  
ATOM   2331  N   THR   160      27.385  31.867   9.226  1.00  0.00           N  
ATOM   2332  H   THR   160      26.523  31.464   9.620  1.00919086           H  
ATOM   2333  CA  THR   160      27.548  31.860   7.779  1.00  0.00           C  
ATOM   2334  HA  THR   160      28.196  32.698   7.492  1.00919090           H  
ATOM   2335  C   THR   160      26.203  32.043   7.059  1.00  0.00           C  
ATOM   2336  O   THR   160      25.140  31.625   7.522  1.00  0.00           O  
ATOM   2337  CB  THR   160      28.206  30.540   7.338  1.00  0.00           C  
ATOM   2338  HB  THR   160      29.180  30.447   7.831  1.00102043           H  
ATOM   2339  OG1 THR   160      28.461  30.604   5.937  1.00  0.00           O  
ATOM   2340 1HG  THR   160      28.263  29.735   5.508  1.00101980           H  
ATOM   2341  CG2 THR   160      27.394  29.305   7.700  1.00  0.00           C  
ATOM   2342 1HG2 THR   160      26.382  29.383   7.309  1.00101981           H  
ATOM   2343 2HG2 THR   160      27.335  29.164   8.783  1.00101981           H  
ATOM   2344 3HG2 THR   160      27.831  28.409   7.258  1.00101981           H  
ATOM   2345  N   ASP   161      26.291  32.695   5.850  1.00  0.00           N  
ATOM   2346  H   ASP   161      27.187  33.106   5.520  1.00919440           H  
ATOM   2347  CA  ASP   161      25.189  32.871   4.896  1.00  0.00           C  
ATOM   2348  HA  ASP   161      24.256  32.723   5.443  1.00919443           H  
ATOM   2349  C   ASP   161      25.236  31.815   3.766  1.00  0.00           C  
ATOM   2350  O   ASP   161      24.275  31.591   3.028  1.00  0.00           O  
ATOM   2351  CB  ASP   161      25.228  34.275   4.295  1.00  0.00           C  
ATOM   2352 1HB  ASP   161      25.207  35.043   5.076  1.00904982           H  
ATOM   2353 2HB  ASP   161      24.371  34.438   3.633  1.00904982           H  
ATOM   2354  CG  ASP   161      26.542  34.383   3.517  1.00  0.00           C  
ATOM   2355  OD2 ASP   161      26.394  34.607   2.272  1.00  0.00           O  
ATOM   2356  OD1 ASP   161      27.574  34.136   4.212  1.00  0.00           O1-
ATOM   2357  N   LEU   162      26.480  31.270   3.549  1.00  0.00           N  
ATOM   2358  H   LEU   162      27.251  31.595   4.135  1.00638420           H  
ATOM   2359  CA  LEU   162      26.773  30.239   2.562  1.00  0.00           C  
ATOM   2360  HA  LEU   162      25.925  30.176   1.874  1.00631099           H  
ATOM   2361  C   LEU   162      26.889  28.954   3.392  1.00  0.00           C  
ATOM   2362  O   LEU   162      27.794  28.761   4.216  1.00  0.00           O  
ATOM   2363  CB  LEU   162      28.049  30.601   1.803  1.00  0.00           C  
ATOM   2364 1HB  LEU   162      27.911  31.596   1.357  1.00636861           H  
ATOM   2365 2HB  LEU   162      28.886  30.704   2.508  1.00636861           H  
ATOM   2366  CG  LEU   162      28.457  29.609   0.701  1.00  0.00           C  
ATOM   2367  HG  LEU   162      28.819  28.696   1.181  1.00908338           H  
ATOM   2368  CD1 LEU   162      27.307  29.223  -0.226  1.00  0.00           C  
ATOM   2369 1HD1 LEU   162      26.806  30.108  -0.630  1.00905732           H  
ATOM   2370 2HD1 LEU   162      26.561  28.616   0.295  1.00905732           H  
ATOM   2371 3HD1 LEU   162      27.673  28.622  -1.063  1.00905732           H  
ATOM   2372  CD2 LEU   162      29.614  30.190  -0.115  1.00  0.00           C  
ATOM   2373 1HD2 LEU   162      29.307  31.092  -0.653  1.00905735           H  
ATOM   2374 2HD2 LEU   162      29.974  29.463  -0.850  1.00905735           H  
ATOM   2375 3HD2 LEU   162      30.456  30.456   0.533  1.00905735           H  
ATOM   2376  N   VAL   163      25.807  28.096   3.220  1.00  0.00           N  
ATOM   2377  H   VAL   163      25.119  28.263   2.466  1.00907549           H  
ATOM   2378  CA  VAL   163      25.644  26.909   4.057  1.00  0.00           C  
ATOM   2379  HA  VAL   163      26.496  26.841   4.743  1.00907552           H  
ATOM   2380  C   VAL   163      25.705  25.706   3.111  1.00  0.00           C  
ATOM   2381  O   VAL   163      25.207  25.718   1.982  1.00  0.00           O  
ATOM   2382  CB  VAL   163      24.338  26.973   4.882  1.00  0.00           C  
ATOM   2383  HB  VAL   163      23.532  27.360   4.253  1.00635020           H  
ATOM   2384  CG1 VAL   163      23.900  25.617   5.437  1.00  0.00           C  
ATOM   2385 1HG1 VAL   163      24.681  25.168   6.059  1.00909003           H  
ATOM   2386 2HG1 VAL   163      23.654  24.924   4.631  1.00909003           H  
ATOM   2387 3HG1 VAL   163      23.004  25.717   6.054  1.00909003           H  
ATOM   2388  CG2 VAL   163      24.493  27.938   6.054  1.00  0.00           C  
ATOM   2389 1HG2 VAL   163      25.286  27.595   6.724  1.00909006           H  
ATOM   2390 2HG2 VAL   163      23.574  27.990   6.645  1.00909006           H  
ATOM   2391 3HG2 VAL   163      24.728  28.949   5.708  1.00909006           H  
ATOM   2392  N   ALA   164      26.307  24.605   3.695  1.00  0.00           N  
ATOM   2393  H   ALA   164      26.738  24.692   4.632  1.00909825           H  
ATOM   2394  CA  ALA   164      26.327  23.279   3.094  1.00  0.00           C  
ATOM   2395  HA  ALA   164      25.893  23.332   2.091  1.00909882           H  
ATOM   2396  C   ALA   164      25.454  22.363   3.966  1.00  0.00           C  
ATOM   2397  O   ALA   164      25.443  22.412   5.199  1.00  0.00           O  
ATOM   2398  CB  ALA   164      27.754  22.764   3.002  1.00  0.00           C  
ATOM   2399 1HB  ALA   164      28.327  23.004   3.903  1.00907238           H  
ATOM   2400 2HB  ALA   164      28.269  23.233   2.159  1.00907238           H  
ATOM   2401 3HB  ALA   164      27.796  21.683   2.865  1.00907238           H  
ATOM   2402  N   VAL   165      24.686  21.453   3.255  1.00  0.00           N  
ATOM   2403  H   VAL   165      24.714  21.439   2.227  1.00901854           H  
ATOM   2404  CA  VAL   165      23.770  20.507   3.907  1.00  0.00           C  
ATOM   2405  HA  VAL   165      24.038  20.421   4.965  1.00901857           H  
ATOM   2406  C   VAL   165      23.947  19.141   3.203  1.00  0.00           C  
ATOM   2407  O   VAL   165      23.774  18.997   1.987  1.00  0.00           O  
ATOM   2408  CB  VAL   165      22.307  20.996   3.771  1.00  0.00           C  
ATOM   2409  HB  VAL   165      22.025  21.010   2.712  1.00897981           H  
ATOM   2410  CG1 VAL   165      21.338  20.068   4.497  1.00  0.00           C  
ATOM   2411 1HG1 VAL   165      21.552  20.068   5.569  1.00893721           H  
ATOM   2412 2HG1 VAL   165      21.402  19.041   4.125  1.00893721           H  
ATOM   2413 3HG1 VAL   165      20.303  20.400   4.361  1.00893721           H  
ATOM   2414  CG2 VAL   165      22.124  22.415   4.317  1.00  0.00           C  
ATOM   2415 1HG2 VAL   165      22.535  22.511   5.326  1.00893725           H  
ATOM   2416 2HG2 VAL   165      21.066  22.688   4.366  1.00893725           H  
ATOM   2417 3HG2 VAL   165      22.615  23.144   3.667  1.00893725           H  
ATOM   2418  N   THR   166      24.323  18.115   4.060  1.00  0.00           N  
ATOM   2419  H   THR   166      24.450  18.285   5.071  1.00908988           H  
ATOM   2420  CA  THR   166      24.513  16.737   3.600  1.00  0.00           C  
ATOM   2421  HA  THR   166      24.673  16.770   2.518  1.00892299           H  
ATOM   2422  C   THR   166      23.222  15.969   3.915  1.00  0.00           C  
ATOM   2423  O   THR   166      22.693  15.958   5.030  1.00  0.00           O  
ATOM   2424  CB  THR   166      25.708  16.041   4.279  1.00  0.00           C  
ATOM   2425  HB  THR   166      25.528  15.941   5.356  1.00908299           H  
ATOM   2426  OG1 THR   166      26.903  16.817   4.134  1.00  0.00           O  
ATOM   2427 1HG  THR   166      26.985  17.066   3.180  1.00894124           H  
ATOM   2428  CG2 THR   166      25.991  14.660   3.696  1.00  0.00           C  
ATOM   2429 1HG2 THR   166      26.202  14.724   2.623  1.00894128           H  
ATOM   2430 2HG2 THR   166      25.156  13.972   3.847  1.00894128           H  
ATOM   2431 3HG2 THR   166      26.881  14.225   4.165  1.00894128           H  
ATOM   2432  N   LEU   167      22.725  15.276   2.824  1.00  0.00           N  
ATOM   2433  H   LEU   167      23.259  15.251   1.943  1.00892624           H  
ATOM   2434  CA  LEU   167      21.479  14.524   2.877  1.00  0.00           C  
ATOM   2435  HA  LEU   167      20.871  14.891   3.707  1.00894895           H  
ATOM   2436  C   LEU   167      21.829  13.053   3.128  1.00  0.00           C  
ATOM   2437  O   LEU   167      22.855  12.523   2.690  1.00  0.00           O  
ATOM   2438  CB  LEU   167      20.710  14.627   1.555  1.00  0.00           C  
ATOM   2439 1HB  LEU   167      21.274  14.108   0.769  1.00635969           H  
ATOM   2440 2HB  LEU   167      19.762  14.082   1.656  1.00635969           H  
ATOM   2441  CG  LEU   167      20.426  16.065   1.084  1.00  0.00           C  
ATOM   2442  HG  LEU   167      21.372  16.607   0.965  1.00894062           H  
ATOM   2443  CD1 LEU   167      19.749  16.025  -0.284  1.00  0.00           C  
ATOM   2444 1HD1 LEU   167      18.856  15.394  -0.261  1.00894065           H  
ATOM   2445 2HD1 LEU   167      20.434  15.619  -1.035  1.00894065           H  
ATOM   2446 3HD1 LEU   167      19.445  17.022  -0.613  1.00894065           H  
ATOM   2447  CD2 LEU   167      19.561  16.838   2.076  1.00  0.00           C  
ATOM   2448 1HD2 LEU   167      18.610  16.330   2.264  1.00892411           H  
ATOM   2449 2HD2 LEU   167      19.343  17.837   1.687  1.00892411           H  
ATOM   2450 3HD2 LEU   167      20.075  16.969   3.033  1.00892411           H  
ATOM   2451  N   GLY   168      20.850  12.345   3.805  1.00  0.00           N  
ATOM   2452  H   GLY   168      20.024  12.828   4.199  1.00894293           H  
ATOM   2453  CA  GLY   168      20.991  10.912   4.014  1.00  0.00           C  
ATOM   2454 1HA  GLY   168      21.997  10.708   4.390  1.00632711           H  
ATOM   2455 2HA  GLY   168      20.248  10.602   4.755  1.00632711           H  
ATOM   2456  C   GLY   168      20.780  10.112   2.733  1.00  0.00           C  
ATOM   2457  O   GLY   168      21.492   9.154   2.434  1.00  0.00           O  
ATOM   2458  N   GLU   169      19.676  10.477   2.001  1.00  0.00           N  
ATOM   2459  H   GLU   169      19.132  11.277   2.308  1.00634298           H  
ATOM   2460  CA  GLU   169      19.281   9.811   0.758  1.00  0.00           C  
ATOM   2461  HA  GLU   169      19.991   9.005   0.539  1.00634302           H  
ATOM   2462  C   GLU   169      19.390  10.858  -0.349  1.00  0.00           C  
ATOM   2463  O   GLU   169      19.276  12.063  -0.109  1.00  0.00           O  
ATOM   2464  CB  GLU   169      17.867   9.222   0.856  1.00  0.00           C  
ATOM   2465 1HB  GLU   169      17.656   8.638  -0.049  1.00895537           H  
ATOM   2466 2HB  GLU   169      17.845   8.513   1.693  1.00895537           H  
ATOM   2467  CG  GLU   169      16.760  10.269   1.023  1.00  0.00           C  
ATOM   2468 1HG  GLU   169      16.685  10.884   0.119  1.00894623           H  
ATOM   2469 2HG  GLU   169      16.984  10.943   1.857  1.00894623           H  
ATOM   2470  CD  GLU   169      15.405   9.638   1.314  1.00  0.00           C  
ATOM   2471  OE1 GLU   169      14.447  10.032   0.572  1.00  0.00           O  
ATOM   2472  OE2 GLU   169      15.361   8.822   2.274  1.00  0.00           O1-
ATOM   2473  N   ASN   170      19.542  10.359  -1.630  1.00  0.00           N  
ATOM   2474  H   ASN   170      19.655   9.364  -1.811  1.00893616           H  
ATOM   2475  CA  ASN   170      19.496  11.286  -2.748  1.00  0.00           C  
ATOM   2476  HA  ASN   170      20.041  12.172  -2.418  1.00634347           H  
ATOM   2477  C   ASN   170      18.023  11.649  -3.026  1.00  0.00           C  
ATOM   2478  O   ASN   170      17.119  10.805  -3.014  1.00  0.00           O  
ATOM   2479  CB  ASN   170      20.200  10.793  -4.007  1.00  0.00           C  
ATOM   2480 1HB  ASN   170      21.252  10.570  -3.790  1.00898723           H  
ATOM   2481 2HB  ASN   170      20.190  11.574  -4.778  1.00898723           H  
ATOM   2482  CG  ASN   170      19.587   9.544  -4.581  1.00  0.00           C  
ATOM   2483  OD1 ASN   170      19.940   8.419  -4.235  1.00  0.00           O  
ATOM   2484  ND2 ASN   170      18.596   9.760  -5.496  1.00  0.00           N  
ATOM   2485 1HD2 ASN   170      18.239  10.691  -5.755  1.00897622           H  
ATOM   2486 2HD2 ASN   170      18.150   8.965  -5.934  1.00897622           H  
ATOM   2487  N   PRO   171      17.773  12.955  -3.400  1.00  0.00           N  
ATOM   2488  CA  PRO   171      16.489  13.313  -3.994  1.00  0.00           C  
ATOM   2489  HA  PRO   171      15.669  12.933  -3.375  1.00897875           H  
ATOM   2490  C   PRO   171      16.425  12.703  -5.405  1.00  0.00           C  
ATOM   2491  O   PRO   171      17.405  12.196  -5.960  1.00  0.00           O  
ATOM   2492  CB  PRO   171      16.511  14.844  -4.083  1.00  0.00           C  
ATOM   2493 1HB  PRO   171      16.732  15.190  -5.097  1.00897529           H  
ATOM   2494 2HB  PRO   171      15.554  15.285  -3.785  1.00897529           H  
ATOM   2495  CG  PRO   171      17.647  15.266  -3.162  1.00  0.00           C  
ATOM   2496 1HG  PRO   171      17.272  15.342  -2.135  1.00897533           H  
ATOM   2497 2HG  PRO   171      18.083  16.230  -3.437  1.00897533           H  
ATOM   2498  CD  PRO   171      18.634  14.117  -3.274  1.00  0.00           C  
ATOM   2499 1HD  PRO   171      19.284  14.055  -2.402  1.00893031           H  
ATOM   2500 2HD  PRO   171      19.241  14.189  -4.182  1.00893031           H  
ATOM   2501  N   ASP   172      15.203  12.847  -6.028  1.00  0.00           N  
ATOM   2502  H   ASP   172      14.388  13.162  -5.511  1.00893034           H  
ATOM   2503  CA  ASP   172      15.080  12.636  -7.471  1.00  0.00           C  
ATOM   2504  HA  ASP   172      15.778  11.850  -7.784  1.00908536           H  
ATOM   2505  C   ASP   172      15.546  13.975  -8.086  1.00  0.00           C  
ATOM   2506  O   ASP   172      15.744  14.982  -7.406  1.00  0.00           O  
ATOM   2507  CB  ASP   172      13.648  12.294  -7.823  1.00  0.00           C  
ATOM   2508 1HB  ASP   172      13.055  13.210  -7.864  1.00892147           H  
ATOM   2509 2HB  ASP   172      13.206  11.630  -7.071  1.00892147           H  
ATOM   2510  CG  ASP   172      13.592  11.625  -9.188  1.00  0.00           C  
ATOM   2511  OD1 ASP   172      14.149  12.292 -10.116  1.00  0.00           O  
ATOM   2512  OD2 ASP   172      12.992  10.516  -9.229  1.00  0.00           O1-
ATOM   2513  N   VAL   173      15.706  13.981  -9.446  1.00  0.00           N  
ATOM   2514  H   VAL   173      15.362  13.135  -9.958  1.00898306           H  
ATOM   2515  CA  VAL   173      16.212  15.139 -10.169  1.00  0.00           C  
ATOM   2516  HA  VAL   173      16.517  15.895  -9.435  1.00898309           H  
ATOM   2517  C   VAL   173      15.096  15.817 -10.972  1.00  0.00           C  
ATOM   2518  O   VAL   173      15.264  16.906 -11.516  1.00  0.00           O  
ATOM   2519  CB  VAL   173      17.431  14.824 -11.057  1.00  0.00           C  
ATOM   2520  HB  VAL   173      17.695  15.738 -11.606  1.00898126           H  
ATOM   2521  CG1 VAL   173      18.642  14.452 -10.198  1.00  0.00           C  
ATOM   2522 1HG1 VAL   173      18.505  13.485  -9.705  1.00636120           H  
ATOM   2523 2HG1 VAL   173      18.820  15.202  -9.421  1.00636120           H  
ATOM   2524 3HG1 VAL   173      19.546  14.400 -10.814  1.00636120           H  
ATOM   2525  CG2 VAL   173      17.159  13.739 -12.102  1.00  0.00           C  
ATOM   2526 1HG2 VAL   173      16.966  12.767 -11.639  1.00892981           H  
ATOM   2527 2HG2 VAL   173      18.023  13.626 -12.766  1.00892981           H  
ATOM   2528 3HG2 VAL   173      16.300  13.997 -12.730  1.00892981           H  
ATOM   2529  N   SER   174      13.947  15.075 -11.103  1.00  0.00           N  
ATOM   2530  H   SER   174      13.901  14.164 -10.626  1.00893278           H  
ATOM   2531  CA  SER   174      12.787  15.468 -11.904  1.00  0.00           C  
ATOM   2532  HA  SER   174      13.094  16.269 -12.587  1.00893281           H  
ATOM   2533  C   SER   174      11.640  16.019 -11.054  1.00  0.00           C  
ATOM   2534  O   SER   174      10.504  16.137 -11.520  1.00  0.00           O  
ATOM   2535  CB  SER   174      12.277  14.258 -12.706  1.00  0.00           C  
ATOM   2536 1HB  SER   174      11.234  14.367 -13.023  1.00633866           H  
ATOM   2537 2HB  SER   174      12.335  13.336 -12.117  1.00633866           H  
ATOM   2538  OG  SER   174      13.062  14.070 -13.887  1.00  0.00           O  
ATOM   2539  HG  SER   174      12.590  14.576 -14.596  1.00897847           H  
ATOM   2540  N   HIS   175      11.977  16.449  -9.787  1.00  0.00           N  
ATOM   2541  H   HIS   175      12.958  16.550  -9.542  1.00897851           H  
ATOM   2542  CA  HIS   175      10.949  16.788  -8.806  1.00  0.00           C  
ATOM   2543  HA  HIS   175       9.969  16.798  -9.301  1.00633017           H  
ATOM   2544  C   HIS   175      11.221  18.215  -8.345  1.00  0.00           C  
ATOM   2545  O   HIS   175      12.288  18.796  -8.541  1.00  0.00           O  
ATOM   2546  CB  HIS   175      10.905  15.803  -7.630  1.00  0.00           C  
ATOM   2547 1HB  HIS   175      10.216  16.162  -6.857  1.00900348           H  
ATOM   2548 2HB  HIS   175      11.896  15.756  -7.159  1.00900348           H  
ATOM   2549  CG  HIS   175      10.499  14.418  -8.024  1.00  0.00           C  
ATOM   2550  ND1 HIS   175      10.146  14.099  -9.316  1.00  0.00           N  
ATOM   2551  CD2 HIS   175      10.473  13.283  -7.241  1.00  0.00           C  
ATOM   2552 2HD  HIS   175      10.681  13.121  -6.191  1.00909791           H  
ATOM   2553  CE1 HIS   175      10.008  12.795  -9.337  1.00  0.00           C  
ATOM   2554 1HE  HIS   175       9.766  12.194 -10.203  1.00909794           H  
ATOM   2555  NE2 HIS   175      10.254  12.250  -8.111  1.00  0.00           N  
ATOM   2556 2HE  HIS   175      10.286  11.260  -7.903  1.00909798           H  
ATOM   2557  N   THR   176      10.151  18.801  -7.696  1.00  0.00           N  
ATOM   2558  H   THR   176       9.308  18.250  -7.492  1.00632671           H  
ATOM   2559  CA  THR   176      10.177  20.200  -7.234  1.00  0.00           C  
ATOM   2560  HA  THR   176      10.983  20.716  -7.767  1.00632674           H  
ATOM   2561  C   THR   176      10.525  20.075  -5.733  1.00  0.00           C  
ATOM   2562  O   THR   176       9.960  19.269  -4.985  1.00  0.00           O  
ATOM   2563  CB  THR   176       8.827  20.854  -7.570  1.00  0.00           C  
ATOM   2564  HB  THR   176       8.039  20.486  -6.911  1.00633252           H  
ATOM   2565  OG1 THR   176       8.437  20.493  -8.912  1.00  0.00           O  
ATOM   2566 1HG  THR   176       8.402  19.515  -8.912  1.00633255           H  
ATOM   2567  CG2 THR   176       8.850  22.369  -7.517  1.00  0.00           C  
ATOM   2568 1HG2 THR   176       9.620  22.776  -8.181  1.00633258           H  
ATOM   2569 2HG2 THR   176       9.026  22.726  -6.504  1.00633258           H  
ATOM   2570 3HG2 THR   176       7.895  22.779  -7.862  1.00633258           H  
ATOM   2571  N   LEU   177      11.625  20.833  -5.358  1.00  0.00           N  
ATOM   2572  H   LEU   177      11.887  21.652  -5.923  1.00640480           H  
ATOM   2573  CA  LEU   177      12.421  20.532  -4.167  1.00  0.00           C  
ATOM   2574  HA  LEU   177      11.837  19.912  -3.485  1.00632614           H  
ATOM   2575  C   LEU   177      12.826  21.848  -3.486  1.00  0.00           C  
ATOM   2576  O   LEU   177      13.481  22.711  -4.081  1.00  0.00           O  
ATOM   2577  CB  LEU   177      13.741  19.831  -4.546  1.00  0.00           C  
ATOM   2578 1HB  LEU   177      14.291  20.483  -5.239  1.00631202           H  
ATOM   2579 2HB  LEU   177      14.370  19.749  -3.648  1.00631202           H  
ATOM   2580  CG  LEU   177      13.624  18.446  -5.199  1.00  0.00           C  
ATOM   2581  HG  LEU   177      12.976  18.514  -6.076  1.00987211           H  
ATOM   2582  CD1 LEU   177      15.004  17.994  -5.680  1.00  0.00           C  
ATOM   2583 1HD1 LEU   177      15.708  17.902  -4.847  1.00955902           H  
ATOM   2584 2HD1 LEU   177      15.421  18.707  -6.400  1.00955902           H  
ATOM   2585 3HD1 LEU   177      14.934  17.024  -6.177  1.00955902           H  
ATOM   2586  CD2 LEU   177      13.039  17.402  -4.255  1.00  0.00           C  
ATOM   2587 1HD2 LEU   177      13.600  17.356  -3.317  1.00955906           H  
ATOM   2588 2HD2 LEU   177      13.057  16.407  -4.711  1.00955906           H  
ATOM   2589 3HD2 LEU   177      11.998  17.631  -4.022  1.00955906           H  
ATOM   2590  N   SER   178      12.432  21.960  -2.162  1.00  0.00           N  
ATOM   2591  H   SER   178      11.978  21.168  -1.679  1.00895127           H  
ATOM   2592  CA  SER   178      12.644  23.204  -1.421  1.00  0.00           C  
ATOM   2593  HA  SER   178      13.309  23.820  -2.028  1.00895131           H  
ATOM   2594  C   SER   178      13.379  22.971  -0.090  1.00  0.00           C  
ATOM   2595  O   SER   178      13.253  21.936   0.562  1.00  0.00           O  
ATOM   2596  CB  SER   178      11.329  23.961  -1.166  1.00  0.00           C  
ATOM   2597 1HB  SER   178      11.084  24.005  -0.100  1.00905773           H  
ATOM   2598 2HB  SER   178      10.486  23.488  -1.677  1.00905773           H  
ATOM   2599  OG  SER   178      11.395  25.317  -1.638  1.00  0.00           O  
ATOM   2600  HG  SER   178      12.277  25.680  -1.395  1.00905776           H  
ATOM   2601  N   ILE   179      14.151  24.045   0.331  1.00  0.00           N  
ATOM   2602  H   ILE   179      14.165  24.904  -0.233  1.00982160           H  
ATOM   2603  CA  ILE   179      14.976  24.018   1.553  1.00  0.00           C  
ATOM   2604  HA  ILE   179      14.689  23.126   2.116  1.00982163           H  
ATOM   2605  C   ILE   179      14.654  25.245   2.436  1.00  0.00           C  
ATOM   2606  O   ILE   179      14.417  26.347   1.936  1.00  0.00           O  
ATOM   2607  CB  ILE   179      16.482  23.900   1.197  1.00  0.00           C  
ATOM   2608  HB  ILE   179      16.606  22.950   0.658  1.00891984           H  
ATOM   2609  CG1 ILE   179      17.370  23.854   2.457  1.00  0.00           C  
ATOM   2610 1HG1 ILE   179      17.433  24.848   2.917  1.00949169           H  
ATOM   2611 2HG1 ILE   179      16.923  23.190   3.202  1.00949169           H  
ATOM   2612  CG2 ILE   179      16.953  25.012   0.252  1.00  0.00           C  
ATOM   2613 1HG2 ILE   179      16.888  25.989   0.734  1.00897704           H  
ATOM   2614 2HG2 ILE   179      16.364  25.044  -0.668  1.00897704           H  
ATOM   2615 3HG2 ILE   179      17.992  24.856  -0.050  1.00897704           H  
ATOM   2616  CD1 ILE   179      18.781  23.357   2.179  1.00  0.00           C  
ATOM   2617 1HD1 ILE   179      19.333  24.042   1.533  1.00897708           H  
ATOM   2618 2HD1 ILE   179      18.770  22.372   1.705  1.00897708           H  
ATOM   2619 3HD1 ILE   179      19.331  23.274   3.118  1.00897708           H  
ATOM   2620  N   GLN   180      14.692  24.987   3.804  1.00  0.00           N  
ATOM   2621  H   GLN   180      14.925  24.040   4.135  1.00892333           H  
ATOM   2622  CA  GLN   180      14.342  25.962   4.844  1.00  0.00           C  
ATOM   2623  HA  GLN   180      14.582  26.969   4.487  1.00880328           H  
ATOM   2624  C   GLN   180      15.101  25.650   6.169  1.00  0.00           C  
ATOM   2625  O   GLN   180      15.427  24.500   6.475  1.00  0.00           O  
ATOM   2626  CB  GLN   180      12.834  25.801   5.132  1.00  0.00           C  
ATOM   2627 1HB  GLN   180      12.290  25.564   4.209  1.00964305           H  
ATOM   2628 2HB  GLN   180      12.679  24.936   5.790  1.00964305           H  
ATOM   2629  CG  GLN   180      12.209  27.046   5.739  1.00  0.00           C  
ATOM   2630 1HG  GLN   180      12.041  27.791   4.954  1.00964309           H  
ATOM   2631 2HG  GLN   180      12.871  27.500   6.476  1.00964309           H  
ATOM   2632  CD  GLN   180      10.895  26.776   6.441  1.00  0.00           C  
ATOM   2633  OE1 GLN   180      10.328  25.692   6.500  1.00  0.00           O  
ATOM   2634  NE2 GLN   180      10.385  27.911   7.007  1.00  0.00           N  
ATOM   2635 1HE2 GLN   180      10.855  28.822   6.914  1.00907903           H  
ATOM   2636 2HE2 GLN   180       9.516  27.872   7.522  1.00907903           H  
ATOM   2637  N   THR   181      15.236  26.729   7.030  1.00  0.00           N  
ATOM   2638  H   THR   181      15.174  27.684   6.689  1.00897561           H  
ATOM   2639  CA  THR   181      15.401  26.578   8.482  1.00  0.00           C  
ATOM   2640  HA  THR   181      14.906  25.639   8.766  1.00897565           H  
ATOM   2641  C   THR   181      14.595  27.698   9.171  1.00  0.00           C  
ATOM   2642  O   THR   181      13.992  28.581   8.557  1.00  0.00           O  
ATOM   2643  CB  THR   181      16.861  26.521   8.966  1.00  0.00           C  
ATOM   2644  HB  THR   181      17.391  25.773   8.375  1.00893128           H  
ATOM   2645  OG1 THR   181      16.880  26.071  10.330  1.00  0.00           O  
ATOM   2646 1HG  THR   181      17.807  25.872  10.565  1.00900033           H  
ATOM   2647  CG2 THR   181      17.607  27.842   8.885  1.00  0.00           C  
ATOM   2648 1HG2 THR   181      17.188  28.574   9.580  1.00964854           H  
ATOM   2649 2HG2 THR   181      17.600  28.247   7.870  1.00964854           H  
ATOM   2650 3HG2 THR   181      18.647  27.712   9.200  1.00964854           H  
ATOM   2651  N   GLU   182      14.621  27.640  10.544  1.00  0.00           N  
ATOM   2652  H   GLU   182      15.244  26.952  10.980  1.00964857           H  
ATOM   2653  CA  GLU   182      13.811  28.518  11.376  1.00  0.00           C  
ATOM   2654  HA  GLU   182      12.775  28.390  11.037  1.00964860           H  
ATOM   2655  C   GLU   182      14.231  29.987  11.151  1.00  0.00           C  
ATOM   2656  O   GLU   182      15.404  30.350  11.118  1.00  0.00           O  
ATOM   2657  CB  GLU   182      13.898  28.119  12.851  1.00  0.00           C  
ATOM   2658 1HB  GLU   182      13.204  28.733  13.438  1.00912147           H  
ATOM   2659 2HB  GLU   182      13.550  27.082  12.938  1.00912147           H  
ATOM   2660  CG  GLU   182      15.302  28.261  13.448  1.00  0.00           C  
ATOM   2661 1HG  GLU   182      15.431  29.274  13.847  1.00905547           H  
ATOM   2662 2HG  GLU   182      16.068  28.123  12.676  1.00905547           H  
ATOM   2663  CD  GLU   182      15.627  27.274  14.566  1.00  0.00           C  
ATOM   2664  OE1 GLU   182      16.864  27.117  14.784  1.00  0.00           O  
ATOM   2665  OE2 GLU   182      14.642  26.729  15.140  1.00  0.00           O1-
ATOM   2666  N   ASP   183      13.164  30.845  10.955  1.00  0.00           N  
ATOM   2667  H   ASP   183      12.223  30.471  11.009  1.00883797           H  
ATOM   2668  CA  ASP   183      13.275  32.280  10.650  1.00  0.00           C  
ATOM   2669  HA  ASP   183      12.268  32.657  10.865  1.00883801           H  
ATOM   2670  C   ASP   183      13.492  32.573   9.149  1.00  0.00           C  
ATOM   2671  O   ASP   183      13.595  33.722   8.694  1.00  0.00           O  
ATOM   2672  CB  ASP   183      14.304  33.009  11.509  1.00  0.00           C  
ATOM   2673 1HB  ASP   183      15.326  32.757  11.208  1.00908747           H  
ATOM   2674 2HB  ASP   183      14.194  32.751  12.567  1.00908747           H  
ATOM   2675  CG  ASP   183      14.110  34.503  11.353  1.00  0.00           C  
ATOM   2676  OD2 ASP   183      12.922  34.922  11.445  1.00  0.00           O  
ATOM   2677  OD1 ASP   183      15.159  35.172  11.104  1.00  0.00           O1-
ATOM   2678  N   TYR   184      13.516  31.476   8.316  1.00  0.00           N  
ATOM   2679  H   TYR   184      13.429  30.529   8.691  1.00977294           H  
ATOM   2680  CA  TYR   184      13.680  31.637   6.887  1.00  0.00           C  
ATOM   2681  HA  TYR   184      13.825  32.695   6.678  1.00959149           H  
ATOM   2682  C   TYR   184      12.411  31.167   6.167  1.00  0.00           C  
ATOM   2683  O   TYR   184      11.791  30.154   6.492  1.00  0.00           O  
ATOM   2684  CB  TYR   184      14.909  30.908   6.330  1.00  0.00           C  
ATOM   2685 1HB  TYR   184      14.842  29.830   6.505  1.00988052           H  
ATOM   2686 2HB  TYR   184      14.912  31.026   5.241  1.00988052           H  
ATOM   2687  CG  TYR   184      16.222  31.420   6.878  1.00  0.00           C  
ATOM   2688  CD1 TYR   184      16.630  31.090   8.169  1.00  0.00           C  
ATOM   2689 1HD  TYR   184      16.011  30.454   8.794  1.00118612           H  
ATOM   2690  CD2 TYR   184      17.059  32.244   6.120  1.00  0.00           C  
ATOM   2691 2HD  TYR   184      16.778  32.507   5.114  1.00591044           H  
ATOM   2692  CE1 TYR   184      17.839  31.557   8.683  1.00  0.00           C  
ATOM   2693 1HE  TYR   184      18.123  31.282   9.690  1.00588555           H  
ATOM   2694  CE2 TYR   184      18.268  32.724   6.630  1.00  0.00           C  
ATOM   2695 2HE  TYR   184      18.888  33.371   6.022  1.00588558           H  
ATOM   2696  CZ  TYR   184      18.661  32.357   7.907  1.00  0.00           C  
ATOM   2697  OH  TYR   184      19.847  32.767   8.441  1.00  0.00           O  
ATOM   2698  HH  TYR   184      20.375  33.275   7.772  1.00588829           H  
ATOM   2699  N   GLN   185      12.090  31.943   5.069  1.00  0.00           N  
ATOM   2700  H   GLN   185      12.472  32.897   5.023  1.00591579           H  
ATOM   2701  CA  GLN   185      11.228  31.461   3.991  1.00  0.00           C  
ATOM   2702  HA  GLN   185      10.476  30.808   4.447  1.00591582           H  
ATOM   2703  C   GLN   185      12.112  30.625   3.037  1.00  0.00           C  
ATOM   2704  O   GLN   185      13.269  30.942   2.755  1.00  0.00           O  
ATOM   2705  CB  GLN   185      10.549  32.636   3.272  1.00  0.00           C  
ATOM   2706 1HB  GLN   185       9.757  33.024   3.926  1.00589200           H  
ATOM   2707 2HB  GLN   185      11.269  33.458   3.158  1.00589200           H  
ATOM   2708  CG  GLN   185       9.964  32.360   1.885  1.00  0.00           C  
ATOM   2709 1HG  GLN   185      10.768  32.150   1.170  1.00589203           H  
ATOM   2710 2HG  GLN   185       9.464  33.272   1.534  1.00589203           H  
ATOM   2711  CD  GLN   185       8.974  31.217   1.819  1.00  0.00           C  
ATOM   2712  OE1 GLN   185       8.898  30.318   2.654  1.00  0.00           O  
ATOM   2713  NE2 GLN   185       8.198  31.218   0.694  1.00  0.00           N  
ATOM   2714 1HE2 GLN   185       8.275  31.916  -0.035  1.00587651           H  
ATOM   2715 2HE2 GLN   185       7.515  30.480   0.567  1.00587651           H  
ATOM   2716  N   ALA   186      11.457  29.524   2.513  1.00  0.00           N  
ATOM   2717  H   ALA   186      10.453  29.410   2.696  1.00584922           H  
ATOM   2718  CA  ALA   186      12.111  28.521   1.687  1.00  0.00           C  
ATOM   2719  HA  ALA   186      13.081  28.333   2.155  1.00584925           H  
ATOM   2720  C   ALA   186      12.343  29.004   0.241  1.00  0.00           C  
ATOM   2721  O   ALA   186      11.625  29.825  -0.325  1.00  0.00           O  
ATOM   2722  CB  ALA   186      11.280  27.243   1.649  1.00  0.00           C  
ATOM   2723 1HB  ALA   186      10.316  27.415   1.155  1.00877902           H  
ATOM   2724 2HB  ALA   186      11.070  26.880   2.659  1.00877902           H  
ATOM   2725 3HB  ALA   186      11.793  26.448   1.098  1.00877902           H  
ATOM   2726  N   GLY   187      13.420  28.358  -0.350  1.00  0.00           N  
ATOM   2727  H   GLY   187      13.957  27.694   0.212  1.00120009           H  
ATOM   2728  CA  GLY   187      13.813  28.531  -1.743  1.00  0.00           C  
ATOM   2729 1HA  GLY   187      13.075  29.126  -2.287  1.00120010           H  
ATOM   2730 2HA  GLY   187      14.788  29.025  -1.763  1.00120010           H  
ATOM   2731  C   GLY   187      13.938  27.145  -2.363  1.00  0.00           C  
ATOM   2732  O   GLY   187      13.885  26.130  -1.659  1.00  0.00           O  
ATOM   2733  N   GLN   188      14.104  27.106  -3.735  1.00  0.00           N  
ATOM   2734  H   GLN   188      14.267  27.963  -4.258  1.00120164           H  
ATOM   2735  CA  GLN   188      14.118  25.829  -4.465  1.00  0.00           C  
ATOM   2736  HA  GLN   188      13.647  25.089  -3.818  1.00584434           H  
ATOM   2737  C   GLN   188      15.568  25.373  -4.710  1.00  0.00           C  
ATOM   2738  O   GLN   188      16.499  26.155  -4.890  1.00  0.00           O  
ATOM   2739  CB  GLN   188      13.343  25.882  -5.792  1.00  0.00           C  
ATOM   2740 1HB  GLN   188      13.554  26.837  -6.290  1.00584444           H  
ATOM   2741 2HB  GLN   188      13.694  25.095  -6.471  1.00584444           H  
ATOM   2742  CG  GLN   188      11.828  25.751  -5.600  1.00  0.00           C  
ATOM   2743 1HG  GLN   188      11.323  26.207  -6.461  1.00584447           H  
ATOM   2744 2HG  GLN   188      11.501  26.311  -4.716  1.00584447           H  
ATOM   2745  CD  GLN   188      11.322  24.310  -5.551  1.00  0.00           C  
ATOM   2746  OE1 GLN   188      11.639  23.451  -6.369  1.00  0.00           O  
ATOM   2747  NE2 GLN   188      10.437  24.079  -4.535  1.00  0.00           N  
ATOM   2748 1HE2 GLN   188      10.239  24.759  -3.808  1.00577406           H  
ATOM   2749 2HE2 GLN   188       9.887  23.189  -4.386  1.00577406           H  
ATOM   2750  N   VAL   189      15.700  23.997  -4.764  1.00  0.00           N  
ATOM   2751  H   VAL   189      14.853  23.421  -4.631  1.00590232           H  
ATOM   2752  CA  VAL   189      16.961  23.306  -5.022  1.00  0.00           C  
ATOM   2753  HA  VAL   189      17.789  24.010  -4.904  1.00590235           H  
ATOM   2754  C   VAL   189      16.904  22.786  -6.478  1.00  0.00           C  
ATOM   2755  O   VAL   189      16.041  21.991  -6.852  1.00  0.00           O  
ATOM   2756  CB  VAL   189      17.125  22.119  -4.040  1.00  0.00           C  
ATOM   2757  HB  VAL   189      16.344  21.376  -4.241  1.00590245           H  
ATOM   2758  CG1 VAL   189      18.476  21.430  -4.224  1.00  0.00           C  
ATOM   2759 1HG1 VAL   189      19.297  22.113  -3.988  1.00589941           H  
ATOM   2760 2HG1 VAL   189      18.605  21.074  -5.250  1.00589941           H  
ATOM   2761 3HG1 VAL   189      18.560  20.563  -3.561  1.00589941           H  
ATOM   2762  CG2 VAL   189      16.984  22.544  -2.573  1.00  0.00           C  
ATOM   2763 1HG2 VAL   189      17.740  23.286  -2.302  1.00589945           H  
ATOM   2764 2HG2 VAL   189      17.109  21.683  -1.908  1.00589945           H  
ATOM   2765 3HG2 VAL   189      15.997  22.968  -2.369  1.00589945           H  
ATOM   2766  N   ILE   190      17.904  23.267  -7.307  1.00  0.00           N  
ATOM   2767  H   ILE   190      18.546  23.980  -6.957  1.00589948           H  
ATOM   2768  CA  ILE   190      18.096  22.793  -8.688  1.00  0.00           C  
ATOM   2769  HA  ILE   190      17.140  22.415  -9.050  1.00589951           H  
ATOM   2770  C   ILE   190      19.156  21.656  -8.644  1.00  0.00           C  
ATOM   2771  O   ILE   190      20.153  21.740  -7.910  1.00  0.00           O  
ATOM   2772  CB  ILE   190      18.583  23.961  -9.586  1.00  0.00           C  
ATOM   2773  HB  ILE   190      19.580  24.263  -9.238  1.00590148           H  
ATOM   2774  CG1 ILE   190      17.689  25.221  -9.483  1.00  0.00           C  
ATOM   2775 1HG1 ILE   190      17.720  25.616  -8.461  1.00590152           H  
ATOM   2776 2HG1 ILE   190      18.116  26.009 -10.114  1.00590152           H  
ATOM   2777  CG2 ILE   190      18.744  23.543 -11.052  1.00  0.00           C  
ATOM   2778 1HG2 ILE   190      17.823  23.109 -11.454  1.00590155           H  
ATOM   2779 2HG2 ILE   190      19.544  22.807 -11.165  1.00590155           H  
ATOM   2780 3HG2 ILE   190      19.014  24.402 -11.676  1.00590155           H  
ATOM   2781  CD1 ILE   190      16.234  25.018  -9.883  1.00  0.00           C  
ATOM   2782 1HD1 ILE   190      15.733  24.296  -9.233  1.00584195           H  
ATOM   2783 2HD1 ILE   190      16.144  24.677 -10.918  1.00584195           H  
ATOM   2784 3HD1 ILE   190      15.692  25.966  -9.800  1.00584195           H  
ATOM   2785  N   PRO   191      18.991  20.562  -9.478  1.00  0.00           N  
ATOM   2786  CA  PRO   191      20.076  19.583  -9.677  1.00  0.00           C  
ATOM   2787  HA  PRO   191      20.549  19.343  -8.726  1.00584202           H  
ATOM   2788  C   PRO   191      21.100  20.176 -10.656  1.00  0.00           C  
ATOM   2789  O   PRO   191      20.794  20.422 -11.824  1.00  0.00           O  
ATOM   2790  CB  PRO   191      19.398  18.362 -10.310  1.00  0.00           C  
ATOM   2791 1HB  PRO   191      19.724  18.181 -11.341  1.00588178           H  
ATOM   2792 2HB  PRO   191      19.626  17.452  -9.746  1.00588178           H  
ATOM   2793  CG  PRO   191      17.905  18.664 -10.275  1.00  0.00           C  
ATOM   2794 1HG  PRO   191      17.470  18.245  -9.360  1.00588182           H  
ATOM   2795 2HG  PRO   191      17.377  18.241 -11.130  1.00588182           H  
ATOM   2796  CD  PRO   191      17.815  20.178 -10.241  1.00  0.00           C  
ATOM   2797 1HD  PRO   191      16.886  20.515  -9.779  1.00580850           H  
ATOM   2798 2HD  PRO   191      17.903  20.608 -11.243  1.00580850           H  
ATOM   2799  N   ARG   192      22.340  20.492 -10.119  1.00  0.00           N  
ATOM   2800  H   ARG   192      22.580  20.188  -9.163  1.00580854           H  
ATOM   2801  CA  ARG   192      23.303  21.286 -10.886  1.00  0.00           C  
ATOM   2802  HA  ARG   192      22.874  21.446 -11.885  1.00580857           H  
ATOM   2803  C   ARG   192      24.626  20.552 -11.198  1.00  0.00           C  
ATOM   2804  O   ARG   192      24.684  19.740 -12.132  1.00  0.00           O  
ATOM   2805  CB  ARG   192      23.416  22.676 -10.276  1.00  0.00           C  
ATOM   2806 1HB  ARG   192      22.414  23.123 -10.212  1.00591204           H  
ATOM   2807 2HB  ARG   192      23.758  22.600  -9.243  1.00591204           H  
ATOM   2808  CG  ARG   192      24.301  23.597 -11.111  1.00  0.00           C  
ATOM   2809 1HG  ARG   192      23.818  23.785 -12.078  1.00591207           H  
ATOM   2810 2HG  ARG   192      25.271  23.137 -11.325  1.00591207           H  
ATOM   2811  CD  ARG   192      24.547  24.918 -10.410  1.00  0.00           C  
ATOM   2812 1HD  ARG   192      23.601  25.402 -10.159  1.00591210           H  
ATOM   2813 2HD  ARG   192      25.111  25.553 -11.099  1.00591210           H  
ATOM   2814  NE  ARG   192      25.331  24.735  -9.183  1.00  0.00           N  
ATOM   2815  HE  ARG   192      25.521  23.793  -8.777  1.00591214           H  
ATOM   2816  CZ  ARG   192      26.001  25.775  -8.611  1.00  0.00           C  
ATOM   2817  NH1 ARG   192      25.971  27.026  -9.139  1.00  0.00           N  
ATOM   2818 1HH1 ARG   192      25.427  27.305  -9.959  1.00590869           H  
ATOM   2819 2HH1 ARG   192      26.369  27.819  -8.618  1.00590869           H  
ATOM   2820  NH2 ARG   192      26.760  25.553  -7.516  1.00  0.00           N1+
ATOM   2821 1HH2 ARG   192      26.844  24.577  -7.078  1.00590872           H  
ATOM   2822 2HH2 ARG   192      27.346  26.263  -7.105  1.00590872           H  
ATOM   2823  N   LYS   193      25.716  20.731 -10.359  1.00  0.00           N  
ATOM   2824  H   LYS   193      25.667  21.319  -9.492  1.00590875           H  
ATOM   2825  CA  LYS   193      27.033  20.149 -10.705  1.00  0.00           C  
ATOM   2826  HA  LYS   193      27.144  20.304 -11.785  1.00590878           H  
ATOM   2827  C   LYS   193      27.055  18.620 -10.493  1.00  0.00           C  
ATOM   2828  O   LYS   193      27.973  17.886 -10.857  1.00  0.00           O  
ATOM   2829  CB  LYS   193      28.173  20.868  -9.968  1.00  0.00           C  
ATOM   2830 1HB  LYS   193      28.085  21.947 -10.151  1.00606080           H  
ATOM   2831 2HB  LYS   193      28.045  20.725  -8.890  1.00606080           H  
ATOM   2832  CG  LYS   193      29.605  20.435 -10.310  1.00  0.00           C  
ATOM   2833 1HG  LYS   193      30.300  21.080  -9.757  1.00606084           H  
ATOM   2834 2HG  LYS   193      29.772  19.422  -9.926  1.00606084           H  
ATOM   2835  CD  LYS   193      29.958  20.490 -11.799  1.00  0.00           C  
ATOM   2836 1HD  LYS   193      29.916  21.525 -12.156  1.00606087           H  
ATOM   2837 2HD  LYS   193      29.218  19.924 -12.371  1.00606087           H  
ATOM   2838  CE  LYS   193      31.346  19.907 -12.045  1.00  0.00           C  
ATOM   2839 1HE  LYS   193      31.467  18.954 -11.521  1.00588804           H  
ATOM   2840 2HE  LYS   193      32.146  20.585 -11.737  1.00588804           H  
ATOM   2841  NZ  LYS   193      31.531  19.624 -13.482  1.00  0.00           N1+
ATOM   2842 1HZ  LYS   193      30.624  19.282 -13.939  1.00588808           H  
ATOM   2843 2HZ  LYS   193      32.020  18.672 -13.568  1.00588808           H  
ATOM   2844 3HZ  LYS   193      32.044  20.305 -14.082  1.00588808           H  
ATOM   2845  N   VAL   194      25.883  18.123  -9.950  1.00  0.00           N  
ATOM   2846  H   VAL   194      25.205  18.792  -9.592  1.00642589           H  
ATOM   2847  CA  VAL   194      25.610  16.701  -9.888  1.00  0.00           C  
ATOM   2848  HA  VAL   194      26.467  16.237  -9.382  1.00642593           H  
ATOM   2849  C   VAL   194      25.574  16.145 -11.315  1.00  0.00           C  
ATOM   2850  O   VAL   194      25.811  14.955 -11.541  1.00  0.00           O  
ATOM   2851  CB  VAL   194      24.310  16.397  -9.107  1.00  0.00           C  
ATOM   2852  HB  VAL   194      24.396  16.881  -8.125  1.00642603           H  
ATOM   2853  CG1 VAL   194      23.044  16.946  -9.766  1.00  0.00           C  
ATOM   2854 1HG1 VAL   194      22.787  16.389 -10.670  1.00755732           H  
ATOM   2855 2HG1 VAL   194      23.157  17.995 -10.035  1.00755732           H  
ATOM   2856 3HG1 VAL   194      22.192  16.868  -9.082  1.00755732           H  
ATOM   2857  CG2 VAL   194      24.126  14.897  -8.867  1.00  0.00           C  
ATOM   2858 1HG2 VAL   194      23.916  14.357  -9.796  1.00755735           H  
ATOM   2859 2HG2 VAL   194      23.281  14.721  -8.194  1.00755735           H  
ATOM   2860 3HG2 VAL   194      25.021  14.460  -8.417  1.00755735           H  
ATOM   2861  N   LEU   195      25.201  17.003 -12.327  1.00  0.00           N  
ATOM   2862  H   LEU   195      25.105  18.007 -12.125  1.00590120           H  
ATOM   2863  CA  LEU   195      24.944  16.571 -13.702  1.00  0.00           C  
ATOM   2864  HA  LEU   195      24.564  15.543 -13.657  1.00590123           H  
ATOM   2865  C   LEU   195      26.243  16.474 -14.553  1.00  0.00           C  
ATOM   2866  O   LEU   195      26.246  16.433 -15.787  1.00  0.00           O  
ATOM   2867  CB  LEU   195      23.904  17.465 -14.384  1.00  0.00           C  
ATOM   2868 1HB  LEU   195      24.321  18.470 -14.468  1.00590133           H  
ATOM   2869 2HB  LEU   195      23.739  17.112 -15.410  1.00590133           H  
ATOM   2870  CG  LEU   195      22.547  17.586 -13.666  1.00  0.00           C  
ATOM   2871  HG  LEU   195      22.702  17.977 -12.654  1.00590136           H  
ATOM   2872  CD1 LEU   195      21.674  18.601 -14.407  1.00  0.00           C  
ATOM   2873 1HD1 LEU   195      21.535  18.325 -15.456  1.00120585           H  
ATOM   2874 2HD1 LEU   195      22.132  19.595 -14.383  1.00120585           H  
ATOM   2875 3HD1 LEU   195      20.690  18.676 -13.937  1.00120585           H  
ATOM   2876  CD2 LEU   195      21.833  16.244 -13.544  1.00  0.00           C  
ATOM   2877 1HD2 LEU   195      21.781  15.731 -14.507  1.00120585           H  
ATOM   2878 2HD2 LEU   195      20.813  16.370 -13.165  1.00120585           H  
ATOM   2879 3HD2 LEU   195      22.359  15.590 -12.845  1.00120585           H  
ATOM   2880  N   ASP   196      27.385  16.255 -13.799  1.00  0.00           N  
ATOM   2881  H   ASP   196      27.427  16.611 -12.843  1.00120585           H  
ATOM   2882  CA  ASP   196      28.534  15.534 -14.343  1.00  0.00           C  
ATOM   2883  HA  ASP   196      28.646  15.791 -15.402  1.00120586           H  
ATOM   2884  C   ASP   196      28.302  14.007 -14.255  1.00  0.00           C  
ATOM   2885  O   ASP   196      28.963  13.213 -14.927  1.00  0.00           O  
ATOM   2886  CB  ASP   196      29.812  15.814 -13.558  1.00  0.00           C  
ATOM   2887 1HB  ASP   196      30.554  15.031 -13.765  1.00917599           H  
ATOM   2888 2HB  ASP   196      29.617  15.776 -12.479  1.00917599           H  
ATOM   2889  CG  ASP   196      30.478  17.120 -13.854  1.00  0.00           C  
ATOM   2890  OD2 ASP   196      29.802  18.123 -14.238  1.00  0.00           O  
ATOM   2891  OD1 ASP   196      31.724  17.224 -13.617  1.00  0.00           O1-
ATOM   2892  N   SER   197      27.467  13.590 -13.232  1.00  0.00           N  
ATOM   2893  H   SER   197      26.823  14.262 -12.806  1.00973191           H  
ATOM   2894  CA  SER   197      27.541  12.234 -12.688  1.00  0.00           C  
ATOM   2895  HA  SER   197      28.561  12.132 -12.295  1.00973194           H  
ATOM   2896  C   SER   197      27.286  11.129 -13.723  1.00  0.00           C  
ATOM   2897  O   SER   197      26.454  11.213 -14.627  1.00  0.00           O  
ATOM   2898  CB  SER   197      26.534  11.992 -11.549  1.00  0.00           C  
ATOM   2899 1HB  SER   197      26.629  10.972 -11.159  1.00981933           H  
ATOM   2900 2HB  SER   197      25.501  12.108 -11.894  1.00981933           H  
ATOM   2901  OG  SER   197      26.744  12.880 -10.458  1.00  0.00           O  
ATOM   2902  HG  SER   197      26.399  13.753 -10.763  1.00981936           H  
ATOM   2903  N   SER   198      27.978   9.957 -13.456  1.00  0.00           N  
ATOM   2904  H   SER   198      28.537   9.890 -12.608  1.00981939           H  
ATOM   2905  CA  SER   198      28.057   8.801 -14.357  1.00  0.00           C  
ATOM   2906  HA  SER   198      28.278   9.218 -15.346  1.00981942           H  
ATOM   2907  C   SER   198      26.781   7.949 -14.512  1.00  0.00           C  
ATOM   2908  O   SER   198      26.817   6.811 -14.978  1.00  0.00           O  
ATOM   2909  CB  SER   198      29.216   7.880 -13.929  1.00  0.00           C  
ATOM   2910 1HB  SER   198      29.438   7.131 -14.696  1.00952290           H  
ATOM   2911 2HB  SER   198      28.960   7.347 -13.007  1.00952290           H  
ATOM   2912  OG  SER   198      30.406   8.627 -13.666  1.00  0.00           O  
ATOM   2913  HG  SER   198      30.677   9.054 -14.500  1.00952293           H  
ATOM   2914  N   GLN   199      25.600   8.619 -14.272  1.00  0.00           N  
ATOM   2915  H   GLN   199      25.640   9.498 -13.769  1.00980608           H  
ATOM   2916  CA  GLN   199      24.299   8.144 -14.722  1.00  0.00           C  
ATOM   2917  HA  GLN   199      24.476   7.340 -15.447  1.00980611           H  
ATOM   2918  C   GLN   199      23.536   9.223 -15.516  1.00  0.00           C  
ATOM   2919  O   GLN   199      22.369   9.045 -15.870  1.00  0.00           O  
ATOM   2920  CB  GLN   199      23.467   7.545 -13.580  1.00  0.00           C  
ATOM   2921 1HB  GLN   199      22.559   7.091 -13.997  1.00980621           H  
ATOM   2922 2HB  GLN   199      24.034   6.727 -13.117  1.00980621           H  
ATOM   2923  CG  GLN   199      23.064   8.547 -12.498  1.00  0.00           C  
ATOM   2924 1HG  GLN   199      22.475   9.359 -12.935  1.00980624           H  
ATOM   2925 2HG  GLN   199      23.954   8.989 -12.034  1.00980624           H  
ATOM   2926  CD  GLN   199      22.232   7.904 -11.402  1.00  0.00           C  
ATOM   2927  OE1 GLN   199      21.927   6.718 -11.357  1.00  0.00           O  
ATOM   2928  NE2 GLN   199      21.848   8.778 -10.421  1.00  0.00           N  
ATOM   2929 1HE2 GLN   199      22.082   9.763 -10.428  1.00895566           H  
ATOM   2930 2HE2 GLN   199      21.294   8.425  -9.648  1.00895566           H  
ATOM   2931  N   TYR   200      24.267  10.350 -15.857  1.00  0.00           N  
ATOM   2932  H   TYR   200      25.214  10.503 -15.489  1.00118749           H  
ATOM   2933  CA  TYR   200      23.736  11.393 -16.733  1.00  0.00           C  
ATOM   2934  HA  TYR   200      22.858  10.993 -17.241  1.00118750           H  
ATOM   2935  C   TYR   200      24.766  11.761 -17.828  1.00  0.00           C  
ATOM   2936  O   TYR   200      24.648  12.758 -18.542  1.00  0.00           O  
ATOM   2937  CB  TYR   200      23.341  12.661 -15.953  1.00  0.00           C  
ATOM   2938 1HB  TYR   200      24.254  13.174 -15.619  1.00972881           H  
ATOM   2939 2HB  TYR   200      22.841  13.369 -16.626  1.00972881           H  
ATOM   2940  CG  TYR   200      22.436  12.425 -14.762  1.00  0.00           C  
ATOM   2941  CD1 TYR   200      21.155  11.873 -14.911  1.00  0.00           C  
ATOM   2942 1HD  TYR   200      20.775  11.605 -15.894  1.00972887           H  
ATOM   2943  CD2 TYR   200      22.883  12.751 -13.472  1.00  0.00           C  
ATOM   2944 2HD  TYR   200      23.870  13.187 -13.333  1.00965296           H  
ATOM   2945  CE1 TYR   200      20.354  11.632 -13.790  1.00  0.00           C  
ATOM   2946 1HE  TYR   200      19.371  11.183 -13.909  1.00965299           H  
ATOM   2947  CE2 TYR   200      22.074  12.528 -12.353  1.00  0.00           C  
ATOM   2948 2HE  TYR   200      22.444  12.799 -11.369  1.00965302           H  
ATOM   2949  CZ  TYR   200      20.815  11.964 -12.520  1.00  0.00           C  
ATOM   2950  OH  TYR   200      20.000  11.717 -11.450  1.00  0.00           O  
ATOM   2951  HH  TYR   200      20.376  12.154 -10.665  1.00965309           H  
ATOM   2952  N   TYR   201      25.775  10.843 -18.017  1.00  0.00           N  
ATOM   2953  H   TYR   201      25.632   9.906 -17.631  1.00948592           H  
ATOM   2954  C   TYR   201      26.809  10.427 -20.153  1.00  0.00           C  
ATOM   2955  O   TYR   201      27.418   9.419 -20.511  1.00  0.00           O  
ATOM   2956  CA  TYR   201      26.993  11.105 -18.789  1.00  0.00           C  
ATOM   2957  HA  TYR   201      27.082  12.186 -18.951  1.00948602           H  
ATOM   2958  CB  TYR   201      28.219  10.581 -18.029  1.00  0.00           C  
ATOM   2959 1HB  TYR   201      28.301  11.098 -17.064  1.00948605           H  
ATOM   2960 2HB  TYR   201      28.063   9.521 -17.785  1.00948605           H  
ATOM   2961  CG  TYR   201      29.534  10.740 -18.758  1.00  0.00           C  
ATOM   2962  CD1 TYR   201      29.982  11.999 -19.182  1.00  0.00           C  
ATOM   2963 1HD  TYR   201      29.394  12.891 -18.978  1.00947276           H  
ATOM   2964  CD2 TYR   201      30.324   9.609 -19.022  1.00  0.00           C  
ATOM   2965 2HD  TYR   201      29.990   8.621 -18.710  1.00947279           H  
ATOM   2966  CE1 TYR   201      31.186  12.117 -19.876  1.00  0.00           C  
ATOM   2967 1HE  TYR   201      31.517  13.085 -20.238  1.00947283           H  
ATOM   2968  CE2 TYR   201      31.538   9.729 -19.698  1.00  0.00           C  
ATOM   2969 2HE  TYR   201      32.130   8.837 -19.885  1.00947286           H  
ATOM   2970  CZ  TYR   201      31.961  10.986 -20.117  1.00  0.00           C  
ATOM   2971  OH  TYR   201      33.144  11.155 -20.776  1.00  0.00           O  
ATOM   2972  HH  TYR   201      33.583  10.287 -20.847  1.00908398           H  
ATOM   2973  N   TYR   202      25.881  11.060 -20.960  1.00  0.00           N  
ATOM   2974  H   TYR   202      25.459  11.930 -20.638  1.00908402           H  
ATOM   2975  CA  TYR   202      25.498  10.491 -22.246  1.00  0.00           C  
ATOM   2976  HA  TYR   202      25.471   9.400 -22.122  1.00908405           H  
ATOM   2977  C   TYR   202      26.548  10.820 -23.319  1.00  0.00           C  
ATOM   2978  O   TYR   202      26.451  11.758 -24.109  1.00  0.00           O  
ATOM   2979  CB  TYR   202      24.121  10.976 -22.704  1.00  0.00           C  
ATOM   2980 1HB  TYR   202      23.384  10.856 -21.903  1.00904685           H  
ATOM   2981 2HB  TYR   202      24.147  12.053 -22.915  1.00904685           H  
ATOM   2982  CG  TYR   202      23.632  10.221 -23.920  1.00  0.00           C  
ATOM   2983  CD1 TYR   202      23.249   8.876 -23.836  1.00  0.00           C  
ATOM   2984 1HD  TYR   202      23.305   8.337 -22.897  1.00881438           H  
ATOM   2985  CD2 TYR   202      23.567  10.860 -25.163  1.00  0.00           C  
ATOM   2986 2HD  TYR   202      23.885  11.893 -25.266  1.00881441           H  
ATOM   2987  CE1 TYR   202      22.780   8.197 -24.958  1.00  0.00           C  
ATOM   2988 1HE  TYR   202      22.476   7.159 -24.879  1.00881445           H  
ATOM   2989  CE2 TYR   202      23.099  10.182 -26.286  1.00  0.00           C  
ATOM   2990 2HE  TYR   202      23.048  10.692 -27.242  1.00881448           H  
ATOM   2991  CZ  TYR   202      22.708   8.857 -26.173  1.00  0.00           C  
ATOM   2992  OH  TYR   202      22.235   8.167 -27.249  1.00  0.00           O  
ATOM   2993  HH  TYR   202      22.481   8.678 -28.103  1.00881454           H  
ATOM   2994  N   SER   203      27.583   9.919 -23.372  1.00  0.00           N  
ATOM   2995  H   SER   203      27.626   9.198 -22.652  1.00963941           H  
ATOM   2996  CA  SER   203      28.614   9.941 -24.406  1.00  0.00           C  
ATOM   2997  HA  SER   203      28.754  10.979 -24.728  1.00963944           H  
ATOM   2998  C   SER   203      28.159   9.189 -25.683  1.00  0.00           C  
ATOM   2999  O   SER   203      28.891   8.404 -26.285  1.00  0.00           O  
ATOM   3000  CB  SER   203      29.956   9.452 -23.847  1.00  0.00           C  
ATOM   3001 1HB  SER   203      30.420  10.241 -23.245  1.00952532           H  
ATOM   3002 2HB  SER   203      30.660   9.193 -24.644  1.00952532           H  
ATOM   3003  OG  SER   203      29.800   8.313 -23.000  1.00  0.00           O  
ATOM   3004  HG  SER   203      29.597   8.626 -22.097  1.00952535           H  
ATOM   3005  N   GLY   204      26.930   9.602 -26.188  1.00  0.00           N  
ATOM   3006  H   GLY   204      26.415  10.334 -25.700  1.00894190           H  
ATOM   3007  CA  GLY   204      26.341   9.068 -27.412  1.00  0.00           C  
ATOM   3008 1HA  GLY   204      27.009   8.321 -27.852  1.00894193           H  
ATOM   3009 2HA  GLY   204      25.405   8.573 -27.147  1.00894193           H  
ATOM   3010  C   GLY   204      26.040  10.173 -28.437  1.00  0.00           C  
ATOM   3011  O   GLY   204      25.675  11.310 -28.127  1.00  0.00           O  
ATOM   3012  N   ASP   205      26.214   9.781 -29.752  1.00  0.00           N  
ATOM   3013  H   ASP   205      26.322   8.797 -29.971  1.00915302           H  
ATOM   3014  CA  ASP   205      26.279  10.742 -30.855  1.00  0.00           C  
ATOM   3015  HA  ASP   205      26.192  11.753 -30.439  1.00915305           H  
ATOM   3016  C   ASP   205      25.067  10.634 -31.804  1.00  0.00           C  
ATOM   3017  O   ASP   205      25.140  10.921 -32.996  1.00  0.00           O  
ATOM   3018  CB  ASP   205      27.615  10.622 -31.579  1.00  0.00           C  
ATOM   3019 1HB  ASP   205      27.547  11.074 -32.576  1.00915315           H  
ATOM   3020 2HB  ASP   205      27.879   9.567 -31.730  1.00915315           H  
ATOM   3021  CG  ASP   205      28.782  11.307 -30.885  1.00  0.00           C  
ATOM   3022  OD2 ASP   205      29.814  11.468 -31.620  1.00  0.00           O  
ATOM   3023  OD1 ASP   205      28.650  11.676 -29.677  1.00  0.00           O1-
ATOM   3024  N   ASP   206      23.870  10.381 -31.168  1.00  0.00           N  
ATOM   3025  H   ASP   206      23.845  10.076 -30.185  1.00972513           H  
ATOM   3026  CA  ASP   206      22.545  10.458 -31.804  1.00  0.00           C  
ATOM   3027  HA  ASP   206      22.690  10.623 -32.878  1.00972516           H  
ATOM   3028  C   ASP   206      21.683  11.650 -31.300  1.00  0.00           C  
ATOM   3029  O   ASP   206      20.507  11.802 -31.635  1.00  0.00           O  
ATOM   3030  CB  ASP   206      21.789   9.146 -31.599  1.00  0.00           C  
ATOM   3031 1HB  ASP   206      22.353   8.312 -32.032  1.00965076           H  
ATOM   3032 2HB  ASP   206      20.815   9.183 -32.101  1.00965076           H  
ATOM   3033  CG  ASP   206      21.584   8.847 -30.129  1.00  0.00           C  
ATOM   3034  OD1 ASP   206      22.514   9.167 -29.314  1.00  0.00           O  
ATOM   3035  OD2 ASP   206      20.508   8.259 -29.789  1.00  0.00           O1-
ATOM   3036  N   LEU   207      22.363  12.539 -30.483  1.00  0.00           N  
ATOM   3037  H   LEU   207      23.335  12.344 -30.283  1.00950424           H  
ATOM   3038  CA  LEU   207      21.739  13.716 -29.904  1.00  0.00           C  
ATOM   3039  HA  LEU   207      20.811  13.381 -29.434  1.00950428           H  
ATOM   3040  C   LEU   207      21.386  14.720 -31.002  1.00  0.00           C  
ATOM   3041  O   LEU   207      22.086  14.946 -31.985  1.00  0.00           O  
ATOM   3042  CB  LEU   207      22.637  14.459 -28.903  1.00  0.00           C  
ATOM   3043 1HB  LEU   207      23.623  14.616 -29.360  1.00976949           H  
ATOM   3044 2HB  LEU   207      22.218  15.459 -28.727  1.00976949           H  
ATOM   3045  CG  LEU   207      22.831  13.785 -27.537  1.00  0.00           C  
ATOM   3046  HG  LEU   207      23.362  12.842 -27.694  1.00976952           H  
ATOM   3047  CD1 LEU   207      23.702  14.668 -26.639  1.00  0.00           C  
ATOM   3048 1HD1 LEU   207      23.227  15.638 -26.453  1.00976956           H  
ATOM   3049 2HD1 LEU   207      24.675  14.846 -27.102  1.00976956           H  
ATOM   3050 3HD1 LEU   207      23.880  14.195 -25.668  1.00976956           H  
ATOM   3051  CD2 LEU   207      21.506  13.502 -26.835  1.00  0.00           C  
ATOM   3052 1HD2 LEU   207      20.870  14.393 -26.803  1.00976959           H  
ATOM   3053 2HD2 LEU   207      21.666  13.169 -25.806  1.00976959           H  
ATOM   3054 3HD2 LEU   207      20.964  12.706 -27.349  1.00976959           H  
ATOM   3055  N   GLY   208      20.190  15.362 -30.742  1.00  0.00           N  
ATOM   3056  H   GLY   208      19.646  15.167 -29.888  1.00981248           H  
ATOM   3057  CA  GLY   208      19.590  16.280 -31.683  1.00  0.00           C  
ATOM   3058 1HA  GLY   208      19.020  17.031 -31.131  1.00981252           H  
ATOM   3059 2HA  GLY   208      20.346  16.754 -32.303  1.00981252           H  
ATOM   3060  C   GLY   208      18.658  15.455 -32.538  1.00  0.00           C  
ATOM   3061  O   GLY   208      17.671  14.889 -32.064  1.00  0.00           O  
ATOM   3062  N   ASN   209      19.086  15.297 -33.846  1.00  0.00           N  
ATOM   3063  H   ASN   209      19.963  15.707 -34.167  1.00630627           H  
ATOM   3064  CA  ASN   209      18.313  14.506 -34.791  1.00  0.00           C  
ATOM   3065  HA  ASN   209      17.753  13.783 -34.192  1.00630631           H  
ATOM   3066  C   ASN   209      19.264  13.728 -35.709  1.00  0.00           C  
ATOM   3067  O   ASN   209      20.269  14.232 -36.206  1.00  0.00           O  
ATOM   3068  CB  ASN   209      17.290  15.350 -35.556  1.00  0.00           C  
ATOM   3069 1HB  ASN   209      16.984  16.226 -34.977  1.00630640           H  
ATOM   3070 2HB  ASN   209      16.384  14.750 -35.706  1.00630640           H  
ATOM   3071  CG  ASN   209      17.730  15.782 -36.932  1.00  0.00           C  
ATOM   3072  ND2 ASN   209      18.507  16.895 -37.011  1.00  0.00           N  
ATOM   3073 1HD2 ASN   209      18.767  17.477 -36.225  1.00980478           H  
ATOM   3074 2HD2 ASN   209      18.844  17.171 -37.927  1.00980478           H  
ATOM   3075  OD1 ASN   209      17.410  15.171 -37.950  1.00  0.00           O  
ATOM   3076  N   THR   210      18.820  12.439 -35.952  1.00  0.00           N  
ATOM   3077  H   THR   210      18.005  12.084 -35.427  1.00635186           H  
ATOM   3078  CA  THR   210      19.405  11.549 -36.951  1.00  0.00           C  
ATOM   3079  HA  THR   210      20.187  12.094 -37.491  1.00635189           H  
ATOM   3080  C   THR   210      18.232  11.192 -37.883  1.00  0.00           C  
ATOM   3081  O   THR   210      17.186  10.677 -37.474  1.00  0.00           O  
ATOM   3082  CB  THR   210      19.986  10.281 -36.298  1.00  0.00           C  
ATOM   3083  HB  THR   210      19.191   9.698 -35.817  1.00901322           H  
ATOM   3084  OG1 THR   210      20.928  10.625 -35.271  1.00  0.00           O  
ATOM   3085 1HG  THR   210      20.488  11.317 -34.737  1.00901326           H  
ATOM   3086  CG2 THR   210      20.710   9.396 -37.305  1.00  0.00           C  
ATOM   3087 1HG2 THR   210      21.535   9.938 -37.780  1.00901329           H  
ATOM   3088 2HG2 THR   210      20.035   9.033 -38.086  1.00901329           H  
ATOM   3089 3HG2 THR   210      21.153   8.530 -36.802  1.00901329           H  
ATOM   3090  N   TYR   211      18.446  11.513 -39.207  1.00  0.00           N  
ATOM   3091  H   TYR   211      19.324  11.933 -39.497  1.00905699           H  
ATOM   3092  CA  TYR   211      17.475  11.251 -40.262  1.00  0.00           C  
ATOM   3093  HA  TYR   211      16.533  10.943 -39.796  1.00905702           H  
ATOM   3094  C   TYR   211      18.024  10.050 -41.047  1.00  0.00           C  
ATOM   3095  O   TYR   211      19.222   9.767 -41.134  1.00  0.00           O  
ATOM   3096  CB  TYR   211      17.203  12.518 -41.115  1.00  0.00           C  
ATOM   3097 1HB  TYR   211      16.152  12.805 -40.988  1.00905712           H  
ATOM   3098 2HB  TYR   211      17.770  13.377 -40.732  1.00905712           H  
ATOM   3099  CG  TYR   211      17.499  12.366 -42.588  1.00  0.00           C  
ATOM   3100  CD1 TYR   211      16.464  12.189 -43.519  1.00  0.00           C  
ATOM   3101 1HD  TYR   211      15.423  12.254 -43.211  1.00917673           H  
ATOM   3102  CD2 TYR   211      18.829  12.281 -43.021  1.00  0.00           C  
ATOM   3103 2HD  TYR   211      19.647  12.432 -42.323  1.00917676           H  
ATOM   3104  CE1 TYR   211      16.761  11.873 -44.847  1.00  0.00           C  
ATOM   3105 1HE  TYR   211      15.966  11.734 -45.571  1.00917680           H  
ATOM   3106  CE2 TYR   211      19.121  11.927 -44.334  1.00  0.00           C  
ATOM   3107 2HE  TYR   211      20.155  11.806 -44.644  1.00917683           H  
ATOM   3108  CZ  TYR   211      18.085  11.716 -45.234  1.00  0.00           C  
ATOM   3109  OH  TYR   211      18.361  11.352 -46.522  1.00  0.00           O  
ATOM   3110  HH  TYR   211      19.236  11.816 -46.789  1.00908621           H  
ATOM   3111  N   THR   212      17.065   9.352 -41.738  1.00  0.00           N  
ATOM   3112  H   THR   212      16.071   9.445 -41.500  1.00908624           H  
ATOM   3113  CA  THR   212      17.403   8.485 -42.880  1.00  0.00           C  
ATOM   3114  HA  THR   212      18.166   9.002 -43.474  1.00908627           H  
ATOM   3115  C   THR   212      16.099   8.463 -43.655  1.00  0.00           C  
ATOM   3116  O   THR   212      15.015   8.594 -43.077  1.00  0.00           O  
ATOM   3117  CB  THR   212      17.926   7.118 -42.419  1.00  0.00           C  
ATOM   3118  HB  THR   212      17.338   6.742 -41.574  1.00906391           H  
ATOM   3119  OG1 THR   212      19.287   7.251 -41.971  1.00  0.00           O  
ATOM   3120 1HG  THR   212      19.404   8.166 -41.618  1.00906395           H  
ATOM   3121  CG2 THR   212      17.962   6.064 -43.519  1.00  0.00           C  
ATOM   3122 1HG2 THR   212      18.585   6.395 -44.357  1.00906398           H  
ATOM   3123 2HG2 THR   212      16.965   5.823 -43.896  1.00906398           H  
ATOM   3124 3HG2 THR   212      18.414   5.139 -43.144  1.00906398           H  
ATOM   3125  N   LYS   213      16.160   8.280 -45.021  1.00  0.00           N  
ATOM   3126  H   LYS   213      17.016   7.948 -45.459  1.00908842           H  
ATOM   3127  CA  LYS   213      15.003   8.618 -45.864  1.00  0.00           C  
ATOM   3128  HA  LYS   213      14.630   9.570 -45.461  1.00908845           H  
ATOM   3129  C   LYS   213      13.788   7.648 -45.782  1.00  0.00           C  
ATOM   3130  O   LYS   213      12.967   7.542 -46.698  1.00  0.00           O  
ATOM   3131  CB  LYS   213      15.419   8.819 -47.334  1.00  0.00           C  
ATOM   3132 1HB  LYS   213      16.470   9.127 -47.395  1.00896743           H  
ATOM   3133 2HB  LYS   213      15.351   7.869 -47.875  1.00896743           H  
ATOM   3134  CG  LYS   213      14.571   9.914 -48.000  1.00  0.00           C  
ATOM   3135 1HG  LYS   213      13.663  10.110 -47.422  1.00896746           H  
ATOM   3136 2HG  LYS   213      15.139  10.853 -47.963  1.00896746           H  
ATOM   3137  CD  LYS   213      14.189   9.648 -49.458  1.00  0.00           C  
ATOM   3138 1HD  LYS   213      15.101   9.551 -50.059  1.00896750           H  
ATOM   3139 2HD  LYS   213      13.673  10.541 -49.834  1.00896750           H  
ATOM   3140  CE  LYS   213      13.297   8.437 -49.728  1.00  0.00           C  
ATOM   3141 1HE  LYS   213      13.842   7.494 -49.620  1.00896753           H  
ATOM   3142 2HE  LYS   213      12.893   8.486 -50.744  1.00896753           H  
ATOM   3143  NZ  LYS   213      12.150   8.371 -48.816  1.00  0.00           N1+
ATOM   3144 1HZ  LYS   213      12.437   8.034 -47.861  1.00901290           H  
ATOM   3145 2HZ  LYS   213      11.377   7.773 -49.120  1.00901290           H  
ATOM   3146 3HZ  LYS   213      11.703   9.340 -48.570  1.00901290           H  
ATOM   3147  N   ASN   214      13.573   7.089 -44.557  1.00  0.00           N  
ATOM   3148  H   ASN   214      14.294   7.213 -43.846  1.00901294           H  
ATOM   3149  CA  ASN   214      12.404   6.351 -44.130  1.00  0.00           C  
ATOM   3150  HA  ASN   214      11.652   6.394 -44.927  1.00901297           H  
ATOM   3151  C   ASN   214      11.734   6.945 -42.876  1.00  0.00           C  
ATOM   3152  O   ASN   214      10.613   6.563 -42.526  1.00  0.00           O  
ATOM   3153  CB  ASN   214      12.765   4.890 -43.863  1.00  0.00           C  
ATOM   3154 1HB  ASN   214      13.043   4.405 -44.808  1.00901760           H  
ATOM   3155 2HB  ASN   214      11.903   4.348 -43.455  1.00901760           H  
ATOM   3156  CG  ASN   214      13.942   4.718 -42.918  1.00  0.00           C  
ATOM   3157  OD1 ASN   214      14.707   5.610 -42.562  1.00  0.00           O  
ATOM   3158  ND2 ASN   214      14.125   3.422 -42.516  1.00  0.00           N  
ATOM   3159 1HD2 ASN   214      13.525   2.651 -42.790  1.00904995           H  
ATOM   3160 2HD2 ASN   214      14.907   3.218 -41.905  1.00904995           H  
ATOM   3161  N   ALA   215      12.524   7.763 -42.090  1.00  0.00           N  
ATOM   3162  H   ALA   215      13.387   8.182 -42.462  1.00904998           H  
ATOM   3163  CA  ALA   215      12.161   8.049 -40.705  1.00  0.00           C  
ATOM   3164  HA  ALA   215      11.097   8.301 -40.656  1.00905002           H  
ATOM   3165  C   ALA   215      12.977   9.244 -40.214  1.00  0.00           C  
ATOM   3166  O   ALA   215      13.754   9.891 -40.922  1.00  0.00           O  
ATOM   3167  CB  ALA   215      12.456   6.813 -39.848  1.00  0.00           C  
ATOM   3168 1HB  ALA   215      13.518   6.547 -39.902  1.00904950           H  
ATOM   3169 2HB  ALA   215      11.882   5.946 -40.190  1.00904950           H  
ATOM   3170 3HB  ALA   215      12.216   6.970 -38.793  1.00904950           H  
ATOM   3171  N   THR   216      12.785   9.578 -38.889  1.00  0.00           N  
ATOM   3172  H   THR   216      11.970   9.194 -38.385  1.00904953           H  
ATOM   3173  CA  THR   216      13.735  10.450 -38.184  1.00  0.00           C  
ATOM   3174  HA  THR   216      14.727  10.183 -38.566  1.00904957           H  
ATOM   3175  C   THR   216      13.663  10.059 -36.701  1.00  0.00           C  
ATOM   3176  O   THR   216      12.606   9.746 -36.144  1.00  0.00           O  
ATOM   3177  CB  THR   216      13.484  11.952 -38.450  1.00  0.00           C  
ATOM   3178  HB  THR   216      12.441  12.199 -38.227  1.00901451           H  
ATOM   3179  OG1 THR   216      13.720  12.291 -39.832  1.00  0.00           O  
ATOM   3180 1HG  THR   216      13.660  11.460 -40.358  1.00901454           H  
ATOM   3181  CG2 THR   216      14.403  12.868 -37.649  1.00  0.00           C  
ATOM   3182 1HG2 THR   216      15.453  12.686 -37.902  1.00901457           H  
ATOM   3183 2HG2 THR   216      14.276  12.745 -36.572  1.00901457           H  
ATOM   3184 3HG2 THR   216      14.210  13.916 -37.900  1.00901457           H  
ATOM   3185  N   THR   217      14.897  10.072 -36.064  1.00  0.00           N  
ATOM   3186  H   THR   217      15.748  10.349 -36.587  1.00893482           H  
ATOM   3187  CA  THR   217      15.054   9.727 -34.651  1.00  0.00           C  
ATOM   3188  HA  THR   217      14.052   9.602 -34.239  1.00893486           H  
ATOM   3189  C   THR   217      15.724  10.925 -33.996  1.00  0.00           C  
ATOM   3190  O   THR   217      16.758  11.430 -34.438  1.00  0.00           O  
ATOM   3191  CB  THR   217      15.813   8.407 -34.502  1.00  0.00           C  
ATOM   3192  HB  THR   217      16.743   8.414 -35.084  1.00633673           H  
ATOM   3193  OG1 THR   217      14.975   7.353 -35.038  1.00  0.00           O  
ATOM   3194 1HG  THR   217      14.833   7.577 -35.983  1.00633676           H  
ATOM   3195  CG2 THR   217      16.128   8.057 -33.054  1.00  0.00           C  
ATOM   3196 1HG2 THR   217      15.223   8.063 -32.440  1.00633680           H  
ATOM   3197 2HG2 THR   217      16.848   8.757 -32.619  1.00633680           H  
ATOM   3198 3HG2 THR   217      16.547   7.047 -32.988  1.00633680           H  
ATOM   3199  N   PHE   218      15.002  11.392 -32.914  1.00  0.00           N  
ATOM   3200  H   PHE   218      14.209  10.842 -32.544  1.00897395           H  
ATOM   3201  CA  PHE   218      15.302  12.617 -32.197  1.00  0.00           C  
ATOM   3202  HA  PHE   218      16.099  13.149 -32.715  1.00897398           H  
ATOM   3203  C   PHE   218      15.724  12.191 -30.807  1.00  0.00           C  
ATOM   3204  O   PHE   218      15.183  11.256 -30.205  1.00  0.00           O  
ATOM   3205  CB  PHE   218      14.070  13.507 -32.001  1.00  0.00           C  
ATOM   3206 1HB  PHE   218      13.323  12.987 -31.387  1.00897408           H  
ATOM   3207 2HB  PHE   218      14.344  14.398 -31.420  1.00897408           H  
ATOM   3208  CG  PHE   218      13.401  13.940 -33.275  1.00  0.00           C  
ATOM   3209  CD1 PHE   218      12.368  13.160 -33.817  1.00  0.00           C  
ATOM   3210 1HD  PHE   218      12.065  12.235 -33.333  1.00636652           H  
ATOM   3211  CD2 PHE   218      13.789  15.117 -33.925  1.00  0.00           C  
ATOM   3212 2HD  PHE   218      14.594  15.730 -33.523  1.00636656           H  
ATOM   3213  CE1 PHE   218      11.711  13.568 -34.971  1.00  0.00           C  
ATOM   3214 1HE  PHE   218      10.906  12.969 -35.383  1.00636659           H  
ATOM   3215  CE2 PHE   218      13.130  15.518 -35.087  1.00  0.00           C  
ATOM   3216 2HE  PHE   218      13.427  16.431 -35.594  1.00880997           H  
ATOM   3217  CZ  PHE   218      12.084  14.752 -35.595  1.00  0.00           C  
ATOM   3218  HZ  PHE   218      11.549  15.071 -36.483  1.00881001           H  
ATOM   3219  N   LYS   219      16.669  13.010 -30.224  1.00  0.00           N  
ATOM   3220  H   LYS   219      17.121  13.768 -30.766  1.00881004           H  
ATOM   3221  CA  LYS   219      17.038  12.760 -28.837  1.00  0.00           C  
ATOM   3222  HA  LYS   219      16.126  12.491 -28.298  1.00881007           H  
ATOM   3223  C   LYS   219      17.627  14.012 -28.215  1.00  0.00           C  
ATOM   3224  O   LYS   219      18.508  14.668 -28.773  1.00  0.00           O  
ATOM   3225  CB  LYS   219      18.039  11.608 -28.755  1.00  0.00           C  
ATOM   3226 1HB  LYS   219      17.635  10.731 -29.274  1.00893768           H  
ATOM   3227 2HB  LYS   219      18.956  11.880 -29.291  1.00893768           H  
ATOM   3228  CG  LYS   219      18.386  11.231 -27.315  1.00  0.00           C  
ATOM   3229 1HG  LYS   219      18.851  12.084 -26.813  1.00893771           H  
ATOM   3230 2HG  LYS   219      17.482  10.987 -26.748  1.00893771           H  
ATOM   3231  CD  LYS   219      19.369  10.069 -27.293  1.00  0.00           C  
ATOM   3232 1HD  LYS   219      19.928  10.094 -26.355  1.00893774           H  
ATOM   3233 2HD  LYS   219      20.111  10.209 -28.084  1.00893774           H  
ATOM   3234  CE  LYS   219      18.662   8.728 -27.405  1.00  0.00           C  
ATOM   3235 1HE  LYS   219      17.898   8.704 -28.185  1.00893777           H  
ATOM   3236 2HE  LYS   219      18.232   8.448 -26.445  1.00893777           H  
ATOM   3237  NZ  LYS   219      19.643   7.698 -27.748  1.00  0.00           N1+
ATOM   3238 1HZ  LYS   219      19.969   7.887 -28.767  1.00893781           H  
ATOM   3239 2HZ  LYS   219      19.274   6.743 -27.755  1.00893781           H  
ATOM   3240 3HZ  LYS   219      20.547   7.763 -27.246  1.00893781           H  
ATOM   3241  N   VAL   220      17.121  14.299 -26.954  1.00  0.00           N  
ATOM   3242  H   VAL   220      16.421  13.686 -26.500  1.00635699           H  
ATOM   3243  CA  VAL   220      17.591  15.462 -26.206  1.00  0.00           C  
ATOM   3244  HA  VAL   220      18.494  15.836 -26.704  1.00635702           H  
ATOM   3245  C   VAL   220      18.000  14.997 -24.800  1.00  0.00           C  
ATOM   3246  O   VAL   220      17.370  14.141 -24.178  1.00  0.00           O  
ATOM   3247  CB  VAL   220      16.537  16.590 -26.214  1.00  0.00           C  
ATOM   3248  HB  VAL   220      16.224  16.739 -27.256  1.00635712           H  
ATOM   3249  CG1 VAL   220      15.277  16.257 -25.414  1.00  0.00           C  
ATOM   3250 1HG1 VAL   220      15.487  16.155 -24.344  1.00635715           H  
ATOM   3251 2HG1 VAL   220      14.815  15.329 -25.763  1.00635715           H  
ATOM   3252 3HG1 VAL   220      14.541  17.058 -25.530  1.00635715           H  
ATOM   3253  CG2 VAL   220      17.120  17.921 -25.732  1.00  0.00           C  
ATOM   3254 1HG2 VAL   220      17.390  17.882 -24.672  1.00125231           H  
ATOM   3255 2HG2 VAL   220      16.391  18.728 -25.858  1.00125231           H  
ATOM   3256 3HG2 VAL   220      18.013  18.190 -26.306  1.00125231           H  
ATOM   3257  N   TRP   221      19.099  15.656 -24.291  1.00  0.00           N  
ATOM   3258  H   TRP   221      19.507  16.418 -24.824  1.00125231           H  
ATOM   3259  CA  TRP   221      19.708  15.380 -22.984  1.00  0.00           C  
ATOM   3260  HA  TRP   221      19.412  14.388 -22.647  1.00125232           H  
ATOM   3261  C   TRP   221      19.156  16.442 -22.029  1.00  0.00           C  
ATOM   3262  O   TRP   221      19.345  17.645 -22.217  1.00  0.00           O  
ATOM   3263  CB  TRP   221      21.234  15.479 -23.108  1.00  0.00           C  
ATOM   3264 1HB  TRP   221      21.581  14.775 -23.875  1.00630690           H  
ATOM   3265 2HB  TRP   221      21.521  16.472 -23.480  1.00630690           H  
ATOM   3266  CG  TRP   221      21.958  15.199 -21.836  1.00  0.00           C  
ATOM   3267  CD1 TRP   221      22.302  13.960 -21.338  1.00  0.00           C  
ATOM   3268 1HD  TRP   221      22.137  12.961 -21.715  1.00633005           H  
ATOM   3269  CD2 TRP   221      22.413  16.173 -20.890  1.00  0.00           C  
ATOM   3270  NE1 TRP   221      22.953  14.142 -20.147  1.00  0.00           N  
ATOM   3271 1HE  TRP   221      23.347  13.402 -19.568  1.00633011           H  
ATOM   3272  CE2 TRP   221      23.006  15.481 -19.835  1.00  0.00           C  
ATOM   3273  CE3 TRP   221      22.361  17.581 -20.829  1.00  0.00           C  
ATOM   3274 3HE  TRP   221      21.905  18.162 -21.627  1.00906586           H  
ATOM   3275  CZ2 TRP   221      23.531  16.124 -18.709  1.00  0.00           C  
ATOM   3276 2HZ  TRP   221      23.993  15.565 -17.901  1.00906589           H  
ATOM   3277  CZ3 TRP   221      22.873  18.240 -19.708  1.00  0.00           C  
ATOM   3278 3HZ  TRP   221      22.832  19.326 -19.663  1.00906592           H  
ATOM   3279  CH2 TRP   221      23.433  17.515 -18.660  1.00  0.00           C  
ATOM   3280 2HH  TRP   221      23.812  18.042 -17.790  1.00906595           H  
ATOM   3281  N   ALA   222      18.361  15.956 -21.003  1.00  0.00           N  
ATOM   3282  H   ALA   222      18.344  14.952 -20.766  1.00905348           H  
ATOM   3283  CA  ALA   222      17.548  16.878 -20.213  1.00  0.00           C  
ATOM   3284  HA  ALA   222      18.149  17.775 -20.042  1.00905351           H  
ATOM   3285  C   ALA   222      17.156  16.359 -18.809  1.00  0.00           C  
ATOM   3286  O   ALA   222      15.980  16.414 -18.414  1.00  0.00           O  
ATOM   3287  CB  ALA   222      16.312  17.289 -21.016  1.00  0.00           C  
ATOM   3288 1HB  ALA   222      15.625  16.446 -21.145  1.00905361           H  
ATOM   3289 2HB  ALA   222      16.579  17.650 -22.014  1.00905361           H  
ATOM   3290 3HB  ALA   222      15.770  18.095 -20.512  1.00905361           H  
ATOM   3291  N   PRO   223      18.159  15.987 -17.934  1.00  0.00           N  
ATOM   3292  CA  PRO   223      17.895  15.420 -16.599  1.00  0.00           C  
ATOM   3293  HA  PRO   223      17.089  14.680 -16.674  1.00895445           H  
ATOM   3294  C   PRO   223      17.467  16.451 -15.532  1.00  0.00           C  
ATOM   3295  O   PRO   223      17.976  16.510 -14.417  1.00  0.00           O  
ATOM   3296  CB  PRO   223      19.224  14.760 -16.232  1.00  0.00           C  
ATOM   3297 1HB  PRO   223      19.395  14.642 -15.158  1.00895455           H  
ATOM   3298 2HB  PRO   223      19.279  13.768 -16.688  1.00895455           H  
ATOM   3299  CG  PRO   223      20.246  15.681 -16.885  1.00  0.00           C  
ATOM   3300 1HG  PRO   223      21.222  15.208 -17.012  1.00895458           H  
ATOM   3301 2HG  PRO   223      20.374  16.581 -16.277  1.00895458           H  
ATOM   3302  CD  PRO   223      19.594  16.050 -18.205  1.00  0.00           C  
ATOM   3303 1HD  PRO   223      19.840  15.308 -18.968  1.00112240           H  
ATOM   3304 2HD  PRO   223      19.879  17.045 -18.558  1.00112240           H  
ATOM   3305  N   THR   224      16.377  17.221 -15.869  1.00  0.00           N  
ATOM   3306  H   THR   224      15.948  17.056 -16.784  1.00112241           H  
ATOM   3307  CA  THR   224      15.781  18.269 -15.015  1.00  0.00           C  
ATOM   3308  HA  THR   224      15.789  17.923 -13.977  1.00112241           H  
ATOM   3309  C   THR   224      14.297  18.481 -15.425  1.00  0.00           C  
ATOM   3310  O   THR   224      13.695  19.540 -15.228  1.00  0.00           O  
ATOM   3311  CB  THR   224      16.549  19.601 -15.151  1.00  0.00           C  
ATOM   3312  HB  THR   224      15.968  20.421 -14.714  1.00115154           H  
ATOM   3313  OG1 THR   224      16.737  19.905 -16.541  1.00  0.00           O  
ATOM   3314 1HG  THR   224      17.134  19.111 -16.948  1.00115154           H  
ATOM   3315  CG2 THR   224      17.920  19.601 -14.489  1.00  0.00           C  
ATOM   3316 1HG2 THR   224      18.628  18.977 -15.041  1.00116387           H  
ATOM   3317 2HG2 THR   224      17.867  19.263 -13.451  1.00116387           H  
ATOM   3318 3HG2 THR   224      18.344  20.611 -14.499  1.00116387           H  
ATOM   3319  N   SER   225      13.708  17.322 -15.926  1.00  0.00           N  
ATOM   3320  H   SER   225      14.161  16.429 -15.729  1.00116387           H  
ATOM   3321  CA  SER   225      12.475  17.356 -16.722  1.00  0.00           C  
ATOM   3322  HA  SER   225      12.067  18.372 -16.699  1.00116388           H  
ATOM   3323  C   SER   225      11.443  16.359 -16.198  1.00  0.00           C  
ATOM   3324  O   SER   225      11.791  15.335 -15.608  1.00  0.00           O  
ATOM   3325  CB  SER   225      12.766  16.945 -18.173  1.00  0.00           C  
ATOM   3326 1HB  SER   225      11.880  17.092 -18.801  1.00117300           H  
ATOM   3327 2HB  SER   225      13.040  15.887 -18.241  1.00117300           H  
ATOM   3328  OG  SER   225      13.822  17.718 -18.723  1.00  0.00           O  
ATOM   3329  HG  SER   225      14.654  17.200 -18.612  1.00117301           H  
ATOM   3330  N   THR   226      10.136  16.642 -16.569  1.00  0.00           N  
ATOM   3331  H   THR   226       9.949  17.481 -17.122  1.00118425           H  
ATOM   3332  CA  THR   226       9.024  15.737 -16.238  1.00  0.00           C  
ATOM   3333  HA  THR   226       9.435  14.891 -15.673  1.00118425           H  
ATOM   3334  C   THR   226       8.416  15.114 -17.499  1.00  0.00           C  
ATOM   3335  O   THR   226       7.911  13.989 -17.477  1.00  0.00           O  
ATOM   3336  CB  THR   226       7.921  16.391 -15.388  1.00  0.00           C  
ATOM   3337  HB  THR   226       7.071  15.703 -15.307  1.00113324           H  
ATOM   3338  OG1 THR   226       7.405  17.587 -15.968  1.00  0.00           O  
ATOM   3339 1HG  THR   226       8.124  18.041 -16.448  1.00113324           H  
ATOM   3340  CG2 THR   226       8.402  16.702 -13.978  1.00  0.00           C  
ATOM   3341 1HG2 THR   226       9.299  17.325 -13.995  1.00113324           H  
ATOM   3342 2HG2 THR   226       8.638  15.780 -13.438  1.00113324           H  
ATOM   3343 3HG2 THR   226       7.639  17.251 -13.417  1.00113324           H  
ATOM   3344  N   GLN   227       8.388  15.928 -18.616  1.00  0.00           N  
ATOM   3345  H   GLN   227       8.636  16.920 -18.555  1.00120176           H  
ATOM   3346  CA  GLN   227       8.004  15.401 -19.915  1.00  0.00           C  
ATOM   3347  HA  GLN   227       8.409  14.387 -19.988  1.00120177           H  
ATOM   3348  C   GLN   227       8.679  16.291 -20.959  1.00  0.00           C  
ATOM   3349  O   GLN   227       8.823  17.506 -20.804  1.00  0.00           O  
ATOM   3350  CB  GLN   227       6.477  15.386 -20.091  1.00  0.00           C  
ATOM   3351 1HB  GLN   227       6.018  14.870 -19.238  1.00124856           H  
ATOM   3352 2HB  GLN   227       6.090  16.412 -20.069  1.00124856           H  
ATOM   3353  CG  GLN   227       5.994  14.724 -21.384  1.00  0.00           C  
ATOM   3354 1HG  GLN   227       6.301  15.313 -22.253  1.00124856           H  
ATOM   3355 2HG  GLN   227       4.898  14.696 -21.396  1.00124856           H  
ATOM   3356  CD  GLN   227       6.483  13.297 -21.497  1.00  0.00           C  
ATOM   3357  OE1 GLN   227       6.378  12.478 -20.590  1.00  0.00           O  
ATOM   3358  NE2 GLN   227       7.099  12.995 -22.676  1.00  0.00           N  
ATOM   3359 1HE2 GLN   227       7.222  13.660 -23.443  1.00119062           H  
ATOM   3360 2HE2 GLN   227       7.489  12.063 -22.852  1.00119062           H  
ATOM   3361  N   VAL   228       9.021  15.607 -22.116  1.00  0.00           N  
ATOM   3362  H   VAL   228       8.990  14.587 -22.154  1.00119062           H  
ATOM   3363  CA  VAL   228       9.390  16.340 -23.320  1.00  0.00           C  
ATOM   3364  HA  VAL   228       9.165  17.396 -23.157  1.00119063           H  
ATOM   3365  C   VAL   228       8.473  15.807 -24.439  1.00  0.00           C  
ATOM   3366  O   VAL   228       8.185  14.610 -24.553  1.00  0.00           O  
ATOM   3367  CB  VAL   228      10.882  16.185 -23.678  1.00  0.00           C  
ATOM   3368  HB  VAL   228      11.072  15.155 -24.004  1.00120159           H  
ATOM   3369  CG1 VAL   228      11.265  17.129 -24.823  1.00  0.00           C  
ATOM   3370 1HG1 VAL   228      11.074  18.172 -24.560  1.00120159           H  
ATOM   3371 2HG1 VAL   228      10.702  16.911 -25.733  1.00120159           H  
ATOM   3372 3HG1 VAL   228      12.326  17.035 -25.066  1.00120159           H  
ATOM   3373  CG2 VAL   228      11.797  16.469 -22.481  1.00  0.00           C  
ATOM   3374 1HG2 VAL   228      11.630  17.475 -22.086  1.00120160           H  
ATOM   3375 2HG2 VAL   228      12.851  16.391 -22.770  1.00120160           H  
ATOM   3376 3HG2 VAL   228      11.630  15.754 -21.670  1.00120160           H  
ATOM   3377  N   ASN   229       8.048  16.790 -25.309  1.00  0.00           N  
ATOM   3378  H   ASN   229       8.273  17.779 -25.104  1.00118264           H  
ATOM   3379  CA  ASN   229       7.299  16.515 -26.524  1.00  0.00           C  
ATOM   3380  HA  ASN   229       7.263  15.437 -26.678  1.00118264           H  
ATOM   3381  C   ASN   229       8.082  17.169 -27.667  1.00  0.00           C  
ATOM   3382  O   ASN   229       8.537  18.314 -27.576  1.00  0.00           O  
ATOM   3383  CB  ASN   229       5.893  17.111 -26.526  1.00  0.00           C  
ATOM   3384 1HB  ASN   229       5.320  16.671 -27.351  1.00116318           H  
ATOM   3385 2HB  ASN   229       5.929  18.186 -26.723  1.00116318           H  
ATOM   3386  CG  ASN   229       5.120  16.860 -25.256  1.00  0.00           C  
ATOM   3387  OD1 ASN   229       5.088  15.767 -24.695  1.00  0.00           O  
ATOM   3388  ND2 ASN   229       4.407  17.935 -24.803  1.00  0.00           N  
ATOM   3389 1HD2 ASN   229       4.372  18.883 -25.266  1.00116319           H  
ATOM   3390 2HD2 ASN   229       3.858  17.864 -23.958  1.00116319           H  
ATOM   3391  N   VAL   230       8.150  16.416 -28.831  1.00  0.00           N  
ATOM   3392  H   VAL   230       7.756  15.461 -28.855  1.00118355           H  
ATOM   3393  CA  VAL   230       8.700  16.998 -30.055  1.00  0.00           C  
ATOM   3394  HA  VAL   230       9.278  17.880 -29.757  1.00118355           H  
ATOM   3395  C   VAL   230       7.484  17.489 -30.866  1.00  0.00           C  
ATOM   3396  O   VAL   230       6.514  16.768 -31.118  1.00  0.00           O  
ATOM   3397  CB  VAL   230       9.675  16.086 -30.825  1.00  0.00           C  
ATOM   3398  HB  VAL   230      10.485  15.818 -30.135  1.00111294           H  
ATOM   3399  CG1 VAL   230       9.075  14.778 -31.327  1.00  0.00           C  
ATOM   3400 1HG1 VAL   230       8.266  14.957 -32.042  1.00111294           H  
ATOM   3401 2HG1 VAL   230       8.697  14.176 -30.499  1.00111294           H  
ATOM   3402 3HG1 VAL   230       9.835  14.176 -31.837  1.00111294           H  
ATOM   3403  CG2 VAL   230      10.313  16.833 -32.001  1.00  0.00           C  
ATOM   3404 1HG2 VAL   230       9.575  17.084 -32.769  1.00111294           H  
ATOM   3405 2HG2 VAL   230      11.091  16.223 -32.471  1.00111294           H  
ATOM   3406 3HG2 VAL   230      10.782  17.762 -31.664  1.00111294           H  
ATOM   3407  N   LEU   231       7.593  18.814 -31.263  1.00  0.00           N  
ATOM   3408  H   LEU   231       8.466  19.333 -31.086  1.00120006           H  
ATOM   3409  CA  LEU   231       6.542  19.512 -31.992  1.00  0.00           C  
ATOM   3410  HA  LEU   231       5.590  18.989 -31.872  1.00120006           H  
ATOM   3411  C   LEU   231       6.979  19.498 -33.454  1.00  0.00           C  
ATOM   3412  O   LEU   231       8.037  20.024 -33.812  1.00  0.00           O  
ATOM   3413  CB  LEU   231       6.415  20.987 -31.578  1.00  0.00           C  
ATOM   3414 1HB  LEU   231       7.332  21.522 -31.853  1.00118054           H  
ATOM   3415 2HB  LEU   231       5.619  21.445 -32.180  1.00118054           H  
ATOM   3416  CG  LEU   231       6.149  21.261 -30.091  1.00  0.00           C  
ATOM   3417  HG  LEU   231       7.025  20.942 -29.513  1.00118055           H  
ATOM   3418  CD1 LEU   231       5.958  22.767 -29.879  1.00  0.00           C  
ATOM   3419 1HD1 LEU   231       5.122  23.149 -30.476  1.00118055           H  
ATOM   3420 2HD1 LEU   231       6.858  23.319 -30.168  1.00118055           H  
ATOM   3421 3HD1 LEU   231       5.748  23.000 -28.831  1.00118055           H  
ATOM   3422  CD2 LEU   231       4.932  20.507 -29.570  1.00  0.00           C  
ATOM   3423 1HD2 LEU   231       4.031  20.782 -30.124  1.00118055           H  
ATOM   3424 2HD2 LEU   231       4.755  20.733 -28.517  1.00118055           H  
ATOM   3425 3HD2 LEU   231       5.077  19.428 -29.649  1.00118055           H  
ATOM   3426  N   LEU   232       6.113  18.870 -34.319  1.00  0.00           N  
ATOM   3427  H   LEU   232       5.232  18.454 -33.971  1.00118474           H  
ATOM   3428  CA  LEU   232       6.371  18.802 -35.749  1.00  0.00           C  
ATOM   3429  HA  LEU   232       7.404  19.105 -35.947  1.00118474           H  
ATOM   3430  C   LEU   232       5.416  19.798 -36.428  1.00  0.00           C  
ATOM   3431  O   LEU   232       4.192  19.773 -36.253  1.00  0.00           O  
ATOM   3432  CB  LEU   232       6.133  17.399 -36.318  1.00  0.00           C  
ATOM   3433 1HB  LEU   232       5.070  17.146 -36.225  1.00118166           H  
ATOM   3434 2HB  LEU   232       6.339  17.420 -37.395  1.00118166           H  
ATOM   3435  CG  LEU   232       6.966  16.278 -35.665  1.00  0.00           C  
ATOM   3436  HG  LEU   232       6.704  16.211 -34.602  1.00118166           H  
ATOM   3437  CD1 LEU   232       6.617  14.936 -36.313  1.00  0.00           C  
ATOM   3438 1HD1 LEU   232       6.867  14.930 -37.380  1.00118166           H  
ATOM   3439 2HD1 LEU   232       5.549  14.717 -36.214  1.00118166           H  
ATOM   3440 3HD1 LEU   232       7.166  14.122 -35.832  1.00118166           H  
ATOM   3441  CD2 LEU   232       8.471  16.522 -35.774  1.00  0.00           C  
ATOM   3442 1HD2 LEU   232       8.781  16.654 -36.816  1.00118167           H  
ATOM   3443 2HD2 LEU   232       9.029  15.676 -35.359  1.00118167           H  
ATOM   3444 3HD2 LEU   232       8.772  17.410 -35.213  1.00118167           H  
ATOM   3445  N   TYR   233       6.060  20.690 -37.265  1.00  0.00           N  
ATOM   3446  H   TYR   233       7.089  20.677 -37.349  1.00122931           H  
ATOM   3447  CA  TYR   233       5.366  21.679 -38.079  1.00  0.00           C  
ATOM   3448  HA  TYR   233       4.290  21.616 -37.910  1.00122931           H  
ATOM   3449  C   TYR   233       5.728  21.344 -39.539  1.00  0.00           C  
ATOM   3450  O   TYR   233       6.899  21.167 -39.897  1.00  0.00           O  
ATOM   3451  CB  TYR   233       5.870  23.103 -37.808  1.00  0.00           C  
ATOM   3452 1HB  TYR   233       6.920  23.201 -38.114  1.00123705           H  
ATOM   3453 2HB  TYR   233       5.324  23.790 -38.467  1.00123705           H  
ATOM   3454  CG  TYR   233       5.773  23.613 -36.391  1.00  0.00           C  
ATOM   3455  CD1 TYR   233       4.765  24.515 -36.036  1.00  0.00           C  
ATOM   3456 1HD  TYR   233       4.010  24.789 -36.763  1.00123706           H  
ATOM   3457  CD2 TYR   233       6.736  23.273 -35.435  1.00  0.00           C  
ATOM   3458 2HD  TYR   233       7.526  22.567 -35.679  1.00123706           H  
ATOM   3459  CE1 TYR   233       4.740  25.109 -34.775  1.00  0.00           C  
ATOM   3460 1HE  TYR   233       3.970  25.831 -34.520  1.00123999           H  
ATOM   3461  CE2 TYR   233       6.718  23.867 -34.172  1.00  0.00           C  
ATOM   3462 2HE  TYR   233       7.485  23.603 -33.455  1.00123999           H  
ATOM   3463  CZ  TYR   233       5.732  24.796 -33.859  1.00  0.00           C  
ATOM   3464  OH  TYR   233       5.712  25.445 -32.661  1.00  0.00           O  
ATOM   3465  HH  TYR   233       6.585  25.340 -32.239  1.00124000           H  
ATOM   3466  N   ASN   234       4.667  21.344 -40.431  1.00  0.00           N  
ATOM   3467  H   ASN   234       3.693  21.397 -40.089  1.00117166           H  
ATOM   3468  CA  ASN   234       4.912  21.213 -41.870  1.00  0.00           C  
ATOM   3469  HA  ASN   234       5.832  20.620 -41.965  1.00117167           H  
ATOM   3470  C   ASN   234       5.258  22.531 -42.603  1.00  0.00           C  
ATOM   3471  O   ASN   234       5.376  22.562 -43.829  1.00  0.00           O  
ATOM   3472  CB  ASN   234       3.834  20.407 -42.606  1.00  0.00           C  
ATOM   3473 1HB  ASN   234       3.644  19.468 -42.076  1.00118820           H  
ATOM   3474 2HB  ASN   234       4.187  20.152 -43.614  1.00118820           H  
ATOM   3475  CG  ASN   234       2.510  21.122 -42.755  1.00  0.00           C  
ATOM   3476  OD1 ASN   234       2.264  22.203 -42.229  1.00  0.00           O  
ATOM   3477  ND2 ASN   234       1.592  20.449 -43.523  1.00  0.00           N  
ATOM   3478 1HD2 ASN   234       1.794  19.565 -43.975  1.00118821           H  
ATOM   3479 2HD2 ASN   234       0.674  20.860 -43.649  1.00118821           H  
ATOM   3480  N   SER   235       5.538  23.631 -41.809  1.00  0.00           N  
ATOM   3481  H   SER   235       5.342  23.567 -40.815  1.00123591           H  
ATOM   3482  CA  SER   235       6.083  24.886 -42.341  1.00  0.00           C  
ATOM   3483  HA  SER   235       6.828  24.619 -43.100  1.00123591           H  
ATOM   3484  C   SER   235       6.799  25.712 -41.237  1.00  0.00           C  
ATOM   3485  O   SER   235       6.670  25.489 -40.031  1.00  0.00           O  
ATOM   3486  CB  SER   235       4.997  25.734 -43.011  1.00  0.00           C  
ATOM   3487 1HB  SER   235       4.469  25.178 -43.792  1.00125310           H  
ATOM   3488 2HB  SER   235       5.425  26.628 -43.474  1.00125310           H  
ATOM   3489  OG  SER   235       4.040  26.173 -42.047  1.00  0.00           O  
ATOM   3490  HG  SER   235       3.492  25.387 -41.851  1.00125310           H  
ATOM   3491  N   ALA   236       7.562  26.755 -41.740  1.00  0.00           N  
ATOM   3492  H   ALA   236       7.656  26.844 -42.748  1.00125311           H  
ATOM   3493  CA  ALA   236       8.268  27.741 -40.914  1.00  0.00           C  
ATOM   3494  HA  ALA   236       8.730  27.214 -40.075  1.00125311           H  
ATOM   3495  C   ALA   236       7.336  28.824 -40.336  1.00  0.00           C  
ATOM   3496  O   ALA   236       7.705  29.635 -39.487  1.00  0.00           O  
ATOM   3497  CB  ALA   236       9.323  28.442 -41.760  1.00  0.00           C  
ATOM   3498 1HB  ALA   236       8.883  28.883 -42.662  1.00124933           H  
ATOM   3499 2HB  ALA   236      10.101  27.743 -42.078  1.00124933           H  
ATOM   3500 3HB  ALA   236       9.792  29.254 -41.201  1.00124933           H  
ATOM   3501  N   THR   237       6.109  28.883 -40.954  1.00  0.00           N  
ATOM   3502  H   THR   237       5.863  28.152 -41.617  1.00125128           H  
ATOM   3503  CA  THR   237       5.100  29.906 -40.712  1.00  0.00           C  
ATOM   3504  HA  THR   237       5.549  30.742 -40.163  1.00125128           H  
ATOM   3505  C   THR   237       4.002  29.323 -39.807  1.00  0.00           C  
ATOM   3506  O   THR   237       3.836  29.712 -38.648  1.00  0.00           O  
ATOM   3507  CB  THR   237       4.518  30.413 -42.046  1.00  0.00           C  
ATOM   3508  HB  THR   237       3.597  30.978 -41.864  1.00121525           H  
ATOM   3509  OG1 THR   237       4.182  29.294 -42.880  1.00  0.00           O  
ATOM   3510 1HG  THR   237       3.865  29.647 -43.733  1.00121525           H  
ATOM   3511  CG2 THR   237       5.513  31.291 -42.797  1.00  0.00           C  
ATOM   3512 1HG2 THR   237       6.408  30.726 -43.077  1.00121525           H  
ATOM   3513 2HG2 THR   237       5.814  32.155 -42.197  1.00121525           H  
ATOM   3514 3HG2 THR   237       5.071  31.656 -43.730  1.00121525           H  
ATOM   3515  N   GLY   238       3.249  28.315 -40.370  1.00  0.00           N  
ATOM   3516  H   GLY   238       3.557  27.902 -41.259  1.00124494           H  
ATOM   3517  CA  GLY   238       2.023  27.831 -39.769  1.00  0.00           C  
ATOM   3518 1HA  GLY   238       1.382  28.694 -39.556  1.00124495           H  
ATOM   3519 2HA  GLY   238       1.526  27.189 -40.503  1.00124495           H  
ATOM   3520  C   GLY   238       2.221  27.042 -38.473  1.00  0.00           C  
ATOM   3521  O   GLY   238       3.326  26.843 -37.968  1.00  0.00           O  
ATOM   3522  N   ALA   239       1.027  26.602 -37.928  1.00  0.00           N  
ATOM   3523  H   ALA   239       0.176  26.678 -38.476  1.00116729           H  
ATOM   3524  CA  ALA   239       0.918  26.010 -36.593  1.00  0.00           C  
ATOM   3525  HA  ALA   239       1.628  26.536 -35.943  1.00116730           H  
ATOM   3526  C   ALA   239       1.301  24.515 -36.567  1.00  0.00           C  
ATOM   3527  O   ALA   239       1.625  23.885 -37.575  1.00  0.00           O  
ATOM   3528  CB  ALA   239      -0.500  26.217 -36.066  1.00  0.00           C  
ATOM   3529 1HB  ALA   239      -1.226  25.649 -36.659  1.00122646           H  
ATOM   3530 2HB  ALA   239      -0.783  27.274 -36.116  1.00122646           H  
ATOM   3531 3HB  ALA   239      -0.602  25.897 -35.024  1.00122646           H  
ATOM   3532  N   VAL   240       1.304  23.962 -35.292  1.00  0.00           N  
ATOM   3533  H   VAL   240       0.983  24.502 -34.497  1.00122647           H  
ATOM   3534  CA  VAL   240       1.804  22.613 -35.028  1.00  0.00           C  
ATOM   3535  HA  VAL   240       2.794  22.579 -35.498  1.00122647           H  
ATOM   3536  C   VAL   240       0.915  21.571 -35.727  1.00  0.00           C  
ATOM   3537  O   VAL   240      -0.311  21.550 -35.644  1.00  0.00           O  
ATOM   3538  CB  VAL   240       1.986  22.348 -33.518  1.00  0.00           C  
ATOM   3539  HB  VAL   240       2.560  23.187 -33.102  1.00118045           H  
ATOM   3540  CG1 VAL   240       0.671  22.273 -32.737  1.00  0.00           C  
ATOM   3541 1HG1 VAL   240       0.083  21.391 -33.014  1.00118046           H  
ATOM   3542 2HG1 VAL   240       0.054  23.161 -32.901  1.00118046           H  
ATOM   3543 3HG1 VAL   240       0.871  22.205 -31.662  1.00118046           H  
ATOM   3544  CG2 VAL   240       2.806  21.080 -33.277  1.00  0.00           C  
ATOM   3545 1HG2 VAL   240       2.265  20.185 -33.597  1.00118046           H  
ATOM   3546 2HG2 VAL   240       3.031  20.968 -32.213  1.00118046           H  
ATOM   3547 3HG2 VAL   240       3.758  21.120 -33.815  1.00118046           H  
ATOM   3548  N   THR   241       1.654  20.678 -36.489  1.00  0.00           N  
ATOM   3549  H   THR   241       2.679  20.669 -36.429  1.00119067           H  
ATOM   3550  CA  THR   241       1.027  19.690 -37.362  1.00  0.00           C  
ATOM   3551  HA  THR   241       0.015  20.044 -37.593  1.00119067           H  
ATOM   3552  C   THR   241       0.902  18.357 -36.610  1.00  0.00           C  
ATOM   3553  O   THR   241       0.002  17.554 -36.868  1.00  0.00           O  
ATOM   3554  CB  THR   241       1.838  19.527 -38.665  1.00  0.00           C  
ATOM   3555  HB  THR   241       2.756  18.963 -38.468  1.00118607           H  
ATOM   3556  OG1 THR   241       2.255  20.795 -39.205  1.00  0.00           O  
ATOM   3557 1HG  THR   241       1.681  21.495 -38.823  1.00118608           H  
ATOM   3558  CG2 THR   241       1.050  18.811 -39.755  1.00  0.00           C  
ATOM   3559 1HG2 THR   241       0.143  19.369 -40.011  1.00118608           H  
ATOM   3560 2HG2 THR   241       0.768  17.798 -39.455  1.00118608           H  
ATOM   3561 3HG2 THR   241       1.644  18.742 -40.672  1.00118608           H  
ATOM   3562  N   LYS   242       1.933  18.066 -35.730  1.00  0.00           N  
ATOM   3563  H   LYS   242       2.755  18.682 -35.686  1.00115217           H  
ATOM   3564  CA  LYS   242       1.872  16.911 -34.836  1.00  0.00           C  
ATOM   3565  HA  LYS   242       0.836  16.827 -34.486  1.00115217           H  
ATOM   3566  C   LYS   242       2.793  17.180 -33.636  1.00  0.00           C  
ATOM   3567  O   LYS   242       3.854  17.793 -33.760  1.00  0.00           O  
ATOM   3568  CB  LYS   242       2.284  15.631 -35.575  1.00  0.00           C  
ATOM   3569 1HB  LYS   242       1.827  15.630 -36.570  1.00114387           H  
ATOM   3570 2HB  LYS   242       3.367  15.624 -35.739  1.00114387           H  
ATOM   3571  CG  LYS   242       1.884  14.352 -34.830  1.00  0.00           C  
ATOM   3572 1HG  LYS   242       2.470  14.275 -33.908  1.00114388           H  
ATOM   3573 2HG  LYS   242       0.829  14.396 -34.536  1.00114388           H  
ATOM   3574  CD  LYS   242       2.135  13.090 -35.660  1.00  0.00           C  
ATOM   3575 1HD  LYS   242       2.077  12.218 -34.997  1.00114388           H  
ATOM   3576 2HD  LYS   242       3.156  13.112 -36.063  1.00114388           H  
ATOM   3577  CE  LYS   242       1.119  12.923 -36.784  1.00  0.00           C  
ATOM   3578 1HE  LYS   242       1.102  13.771 -37.473  1.00114388           H  
ATOM   3579 2HE  LYS   242       0.111  12.741 -36.401  1.00114388           H  
ATOM   3580  NZ  LYS   242       1.494  11.740 -37.599  1.00  0.00           N1+
ATOM   3581 1HZ  LYS   242       2.438  11.856 -37.997  1.00125333           H  
ATOM   3582 2HZ  LYS   242       0.842  11.628 -38.388  1.00125333           H  
ATOM   3583 3HZ  LYS   242       1.489  10.864 -37.058  1.00125333           H  
ATOM   3584  N   THR   243       2.352  16.635 -32.450  1.00  0.00           N  
ATOM   3585  H   THR   243       1.482  16.114 -32.414  1.00125333           H  
ATOM   3586  CA  THR   243       3.083  16.744 -31.173  1.00  0.00           C  
ATOM   3587  HA  THR   243       4.033  17.252 -31.348  1.00125334           H  
ATOM   3588  C   THR   243       3.291  15.300 -30.719  1.00  0.00           C  
ATOM   3589  O   THR   243       2.327  14.553 -30.538  1.00  0.00           O  
ATOM   3590  CB  THR   243       2.233  17.512 -30.144  1.00  0.00           C  
ATOM   3591  HB  THR   243       1.202  17.139 -30.142  1.00120681           H  
ATOM   3592  OG1 THR   243       2.189  18.886 -30.543  1.00  0.00           O  
ATOM   3593 1HG  THR   243       1.629  19.364 -29.905  1.00120681           H  
ATOM   3594  CG2 THR   243       2.791  17.451 -28.727  1.00  0.00           C  
ATOM   3595 1HG2 THR   243       3.822  17.811 -28.702  1.00120681           H  
ATOM   3596 2HG2 THR   243       2.764  16.436 -28.320  1.00120681           H  
ATOM   3597 3HG2 THR   243       2.216  18.101 -28.058  1.00120681           H  
ATOM   3598  N   VAL   244       4.600  14.876 -30.615  1.00  0.00           N  
ATOM   3599  H   VAL   244       5.375  15.540 -30.769  1.00115663           H  
ATOM   3600  CA  VAL   244       4.922  13.485 -30.276  1.00  0.00           C  
ATOM   3601  HA  VAL   244       3.999  12.904 -30.211  1.00115663           H  
ATOM   3602  C   VAL   244       5.640  13.517 -28.913  1.00  0.00           C  
ATOM   3603  O   VAL   244       6.754  14.048 -28.806  1.00  0.00           O  
ATOM   3604  CB  VAL   244       5.796  12.830 -31.370  1.00  0.00           C  
ATOM   3605  HB  VAL   244       6.737  13.377 -31.458  1.00122676           H  
ATOM   3606  CG1 VAL   244       6.133  11.377 -31.017  1.00  0.00           C  
ATOM   3607 1HG1 VAL   244       5.224  10.779 -30.891  1.00122676           H  
ATOM   3608 2HG1 VAL   244       6.713  11.316 -30.091  1.00122676           H  
ATOM   3609 3HG1 VAL   244       6.735  10.915 -31.807  1.00122676           H  
ATOM   3610  CG2 VAL   244       5.110  12.875 -32.742  1.00  0.00           C  
ATOM   3611 1HG2 VAL   244       4.134  12.379 -32.714  1.00122677           H  
ATOM   3612 2HG2 VAL   244       5.721  12.375 -33.500  1.00122677           H  
ATOM   3613 3HG2 VAL   244       4.960  13.906 -33.078  1.00122677           H  
ATOM   3614  N   PRO   245       4.985  12.971 -27.820  1.00  0.00           N  
ATOM   3615  CA  PRO   245       5.633  12.861 -26.507  1.00  0.00           C  
ATOM   3616  HA  PRO   245       5.925  13.860 -26.186  1.00114795           H  
ATOM   3617  C   PRO   245       6.837  11.920 -26.585  1.00  0.00           C  
ATOM   3618  O   PRO   245       6.769  10.785 -27.059  1.00  0.00           O  
ATOM   3619  CB  PRO   245       4.563  12.270 -25.583  1.00  0.00           C  
ATOM   3620 1HB  PRO   245       4.673  11.184 -25.471  1.00117225           H  
ATOM   3621 2HB  PRO   245       4.604  12.706 -24.579  1.00117225           H  
ATOM   3622  CG  PRO   245       3.253  12.584 -26.290  1.00  0.00           C  
ATOM   3623 1HG  PRO   245       2.946  13.610 -26.053  1.00117225           H  
ATOM   3624 2HG  PRO   245       2.441  11.910 -26.005  1.00117225           H  
ATOM   3625  CD  PRO   245       3.616  12.478 -27.761  1.00  0.00           C  
ATOM   3626 1HD  PRO   245       2.941  13.070 -28.381  1.00117226           H  
ATOM   3627 2HD  PRO   245       3.618  11.438 -28.106  1.00117226           H  
ATOM   3628  N   MET   246       8.006  12.448 -26.081  1.00  0.00           N  
ATOM   3629  H   MET   246       8.003  13.362 -25.616  1.00124404           H  
ATOM   3630  CA  MET   246       9.261  11.721 -26.138  1.00  0.00           C  
ATOM   3631  HA  MET   246       9.258  11.114 -27.048  1.00124405           H  
ATOM   3632  C   MET   246       9.284  10.775 -24.924  1.00  0.00           C  
ATOM   3633  O   MET   246       8.740  11.041 -23.848  1.00  0.00           O  
ATOM   3634  CB  MET   246      10.467  12.671 -26.145  1.00  0.00           C  
ATOM   3635 1HB  MET   246      11.389  12.084 -26.196  1.00120914           H  
ATOM   3636 2HB  MET   246      10.509  13.218 -25.195  1.00120914           H  
ATOM   3637  CG  MET   246      10.393  13.663 -27.309  1.00  0.00           C  
ATOM   3638 1HG  MET   246       9.559  14.353 -27.153  1.00120914           H  
ATOM   3639 2HG  MET   246      10.209  13.156 -28.260  1.00120914           H  
ATOM   3640  SD  MET   246      11.887  14.696 -27.464  1.00  0.00           S  
ATOM   3641  CE  MET   246      12.948  13.562 -28.376  1.00  0.00           C  
ATOM   3642 1HE  MET   246      13.870  14.076 -28.658  1.00120915           H  
ATOM   3643 2HE  MET   246      12.449  13.215 -29.280  1.00120915           H  
ATOM   3644 3HE  MET   246      13.204  12.718 -27.742  1.00120915           H  
ATOM   3645  N   THR   247      10.000   9.615 -25.161  1.00  0.00           N  
ATOM   3646  H   THR   247      10.559   9.523 -26.028  1.00114698           H  
ATOM   3647  CA  THR   247      10.075   8.526 -24.184  1.00  0.00           C  
ATOM   3648  HA  THR   247       9.262   8.663 -23.461  1.00114699           H  
ATOM   3649  C   THR   247      11.423   8.676 -23.464  1.00  0.00           C  
ATOM   3650  O   THR   247      12.436   9.113 -24.016  1.00  0.00           O  
ATOM   3651  CB  THR   247       9.903   7.177 -24.906  1.00  0.00           C  
ATOM   3652  HB  THR   247      10.680   7.047 -25.669  1.00120210           H  
ATOM   3653  OG1 THR   247       8.631   7.173 -25.589  1.00  0.00           O  
ATOM   3654 1HG  THR   247       8.565   8.037 -26.043  1.00120210           H  
ATOM   3655  CG2 THR   247       9.911   5.977 -23.972  1.00  0.00           C  
ATOM   3656 1HG2 THR   247       9.147   6.081 -23.193  1.00120210           H  
ATOM   3657 2HG2 THR   247      10.885   5.840 -23.495  1.00120210           H  
ATOM   3658 3HG2 THR   247       9.671   5.062 -24.525  1.00120210           H  
ATOM   3659  N   ALA   248      11.415   8.259 -22.143  1.00  0.00           N  
ATOM   3660  H   ALA   248      10.593   7.811 -21.752  1.00114878           H  
ATOM   3661  CA  ALA   248      12.581   8.421 -21.272  1.00  0.00           C  
ATOM   3662  HA  ALA   248      13.024   9.400 -21.489  1.00114879           H  
ATOM   3663  C   ALA   248      13.604   7.324 -21.583  1.00  0.00           C  
ATOM   3664  O   ALA   248      13.283   6.167 -21.854  1.00  0.00           O  
ATOM   3665  CB  ALA   248      12.190   8.355 -19.804  1.00  0.00           C  
ATOM   3666 1HB  ALA   248      11.755   7.381 -19.552  1.00122847           H  
ATOM   3667 2HB  ALA   248      11.449   9.122 -19.561  1.00122847           H  
ATOM   3668 3HB  ALA   248      13.063   8.504 -19.159  1.00122847           H  
ATOM   3669  N   SER   249      14.922   7.743 -21.539  1.00  0.00           N  
ATOM   3670  H   SER   249      15.183   8.677 -21.206  1.00122847           H  
ATOM   3671  CA  SER   249      16.002   6.888 -22.030  1.00  0.00           C  
ATOM   3672  HA  SER   249      15.764   5.844 -21.790  1.00122847           H  
ATOM   3673  C   SER   249      17.336   7.169 -21.313  1.00  0.00           C  
ATOM   3674  O   SER   249      17.422   7.691 -20.203  1.00  0.00           O  
ATOM   3675  CB  SER   249      16.059   7.034 -23.553  1.00  0.00           C  
ATOM   3676 1HB  SER   249      16.031   8.088 -23.844  1.00119109           H  
ATOM   3677 2HB  SER   249      15.176   6.547 -23.981  1.00119109           H  
ATOM   3678  OG  SER   249      17.216   6.442 -24.147  1.00  0.00           O  
ATOM   3679  HG  SER   249      17.031   6.499 -25.149  1.00119109           H  
ATOM   3680  N   GLY   250      18.432   6.637 -21.965  1.00  0.00           N  
ATOM   3681  H   GLY   250      18.278   6.361 -22.950  1.00121621           H  
ATOM   3682  CA  GLY   250      19.713   6.428 -21.338  1.00  0.00           C  
ATOM   3683 1HA  GLY   250      19.546   5.838 -20.431  1.00121621           H  
ATOM   3684 2HA  GLY   250      20.327   5.832 -22.022  1.00121621           H  
ATOM   3685  C   GLY   250      20.479   7.707 -21.017  1.00  0.00           C  
ATOM   3686  O   GLY   250      20.692   8.602 -21.828  1.00  0.00           O  
ATOM   3687  N   HIS   251      20.944   7.751 -19.715  1.00  0.00           N  
ATOM   3688  H   HIS   251      20.690   7.015 -19.065  1.00122837           H  
ATOM   3689  CA  HIS   251      21.835   8.792 -19.192  1.00  0.00           C  
ATOM   3690  HA  HIS   251      21.923   8.556 -18.129  1.00122838           H  
ATOM   3691  C   HIS   251      21.215  10.196 -19.251  1.00  0.00           C  
ATOM   3692  O   HIS   251      21.869  11.206 -19.514  1.00  0.00           O  
ATOM   3693  CB  HIS   251      23.228   8.799 -19.812  1.00  0.00           C  
ATOM   3694 1HB  HIS   251      23.754   9.722 -19.557  1.00116227           H  
ATOM   3695 2HB  HIS   251      23.149   8.792 -20.896  1.00116227           H  
ATOM   3696  CG  HIS   251      24.095   7.673 -19.381  1.00  0.00           C  
ATOM   3697  ND1 HIS   251      24.915   7.796 -18.279  1.00  0.00           N  
ATOM   3698  CD2 HIS   251      24.270   6.448 -19.987  1.00  0.00           C  
ATOM   3699 2HD  HIS   251      23.828   5.999 -20.865  1.00116228           H  
ATOM   3700  CE1 HIS   251      25.580   6.663 -18.227  1.00  0.00           C  
ATOM   3701 1HE  HIS   251      26.323   6.396 -17.488  1.00114253           H  
ATOM   3702  NE2 HIS   251      25.228   5.819 -19.243  1.00  0.00           N  
ATOM   3703 2HE  HIS   251      25.612   4.898 -19.413  1.00114253           H  
ATOM   3704  N   GLY   252      19.900  10.273 -18.848  1.00  0.00           N  
ATOM   3705  H   GLY   252      19.372   9.420 -18.681  1.00114253           H  
ATOM   3706  CA  GLY   252      19.250  11.558 -18.688  1.00  0.00           C  
ATOM   3707 1HA  GLY   252      18.362  11.412 -18.067  1.00124539           H  
ATOM   3708 2HA  GLY   252      19.943  12.243 -18.193  1.00124539           H  
ATOM   3709  C   GLY   252      18.829  12.181 -20.010  1.00  0.00           C  
ATOM   3710  O   GLY   252      18.500  13.367 -20.100  1.00  0.00           O  
ATOM   3711  N   VAL   253      18.726  11.284 -21.051  1.00  0.00           N  
ATOM   3712  H   VAL   253      19.070  10.335 -20.930  1.00118194           H  
ATOM   3713  CA  VAL   253      18.120  11.665 -22.303  1.00  0.00           C  
ATOM   3714  HA  VAL   253      18.144  12.755 -22.340  1.00118194           H  
ATOM   3715  C   VAL   253      16.638  11.267 -22.295  1.00  0.00           C  
ATOM   3716  O   VAL   253      16.171  10.319 -21.666  1.00  0.00           O  
ATOM   3717  CB  VAL   253      18.837  11.141 -23.559  1.00  0.00           C  
ATOM   3718  HB  VAL   253      18.410  11.655 -24.429  1.00122445           H  
ATOM   3719  CG1 VAL   253      20.322  11.479 -23.547  1.00  0.00           C  
ATOM   3720 1HG1 VAL   253      20.847  11.007 -22.714  1.00122446           H  
ATOM   3721 2HG1 VAL   253      20.473  12.557 -23.478  1.00122446           H  
ATOM   3722 3HG1 VAL   253      20.790  11.152 -24.477  1.00122446           H  
ATOM   3723  CG2 VAL   253      18.609   9.652 -23.787  1.00  0.00           C  
ATOM   3724 1HG2 VAL   253      18.516   9.119 -22.844  1.00122446           H  
ATOM   3725 2HG2 VAL   253      19.415   9.186 -24.359  1.00122446           H  
ATOM   3726 3HG2 VAL   253      17.679   9.503 -24.341  1.00122446           H  
ATOM   3727  N   TRP   254      15.919  12.051 -23.174  1.00  0.00           N  
ATOM   3728  H   TRP   254      16.382  12.855 -23.633  1.00111381           H  
ATOM   3729  CA  TRP   254      14.539  11.782 -23.550  1.00  0.00           C  
ATOM   3730  HA  TRP   254      14.221  10.835 -23.105  1.00111381           H  
ATOM   3731  C   TRP   254      14.631  11.650 -25.070  1.00  0.00           C  
ATOM   3732  O   TRP   254      15.257  12.459 -25.764  1.00  0.00           O  
ATOM   3733  CB  TRP   254      13.593  12.919 -23.151  1.00  0.00           C  
ATOM   3734 1HB  TRP   254      13.967  13.878 -23.534  1.00120462           H  
ATOM   3735 2HB  TRP   254      12.618  12.764 -23.629  1.00120462           H  
ATOM   3736  CG  TRP   254      13.415  13.029 -21.663  1.00  0.00           C  
ATOM   3737  CD1 TRP   254      14.355  13.508 -20.767  1.00  0.00           C  
ATOM   3738 1HD  TRP   254      15.357  13.883 -20.930  1.00120463           H  
ATOM   3739  CD2 TRP   254      12.259  12.677 -20.894  1.00  0.00           C  
ATOM   3740  NE1 TRP   254      13.842  13.416 -19.505  1.00  0.00           N  
ATOM   3741 1HE  TRP   254      14.334  13.661 -18.655  1.00119588           H  
ATOM   3742  CE2 TRP   254      12.552  12.942 -19.554  1.00  0.00           C  
ATOM   3743  CE3 TRP   254      10.984  12.161 -21.209  1.00  0.00           C  
ATOM   3744 3HE  TRP   254      10.715  11.930 -22.236  1.00119589           H  
ATOM   3745  CZ2 TRP   254      11.638  12.728 -18.517  1.00  0.00           C  
ATOM   3746 2HZ  TRP   254      11.885  12.953 -17.484  1.00116943           H  
ATOM   3747  CZ3 TRP   254      10.056  11.946 -20.184  1.00  0.00           C  
ATOM   3748 3HZ  TRP   254       9.066  11.564 -20.426  1.00116943           H  
ATOM   3749  CH2 TRP   254      10.381  12.227 -18.859  1.00  0.00           C  
ATOM   3750 2HH  TRP   254       9.639  12.069 -18.077  1.00116943           H  
ATOM   3751  N   GLU   255      13.991  10.540 -25.588  1.00  0.00           N  
ATOM   3752  H   GLU   255      13.402   9.935 -24.991  1.00122603           H  
ATOM   3753  CA  GLU   255      14.139  10.168 -26.989  1.00  0.00           C  
ATOM   3754  HA  GLU   255      14.625  10.998 -27.507  1.00122603           H  
ATOM   3755  C   GLU   255      12.795   9.939 -27.674  1.00  0.00           C  
ATOM   3756  O   GLU   255      11.750   9.676 -27.074  1.00  0.00           O  
ATOM   3757  CB  GLU   255      15.056   8.954 -27.143  1.00  0.00           C  
ATOM   3758 1HB  GLU   255      15.367   8.862 -28.192  1.00115081           H  
ATOM   3759 2HB  GLU   255      15.967   9.134 -26.562  1.00115081           H  
ATOM   3760  CG  GLU   255      14.417   7.641 -26.707  1.00  0.00           C  
ATOM   3761 1HG  GLU   255      13.517   7.433 -27.296  1.00115081           H  
ATOM   3762 2HG  GLU   255      14.117   7.678 -25.657  1.00115081           H  
ATOM   3763  CD  GLU   255      15.405   6.499 -26.900  1.00  0.00           C  
ATOM   3764  OE1 GLU   255      16.560   6.673 -26.394  1.00  0.00           O  
ATOM   3765  OE2 GLU   255      14.953   5.504 -27.526  1.00  0.00           O1-
ATOM   3766  N   ALA   256      12.885   9.985 -29.061  1.00  0.00           N  
ATOM   3767  H   ALA   256      13.756  10.294 -29.525  1.00120645           H  
ATOM   3768  CA  ALA   256      11.756   9.572 -29.876  1.00  0.00           C  
ATOM   3769  HA  ALA   256      11.328   8.671 -29.421  1.00120646           H  
ATOM   3770  C   ALA   256      12.198   9.256 -31.299  1.00  0.00           C  
ATOM   3771  O   ALA   256      13.059   9.920 -31.878  1.00  0.00           O  
ATOM   3772  CB  ALA   256      10.679  10.650 -29.963  1.00  0.00           C  
ATOM   3773 1HB  ALA   256      11.071  11.568 -30.416  1.00124759           H  
ATOM   3774 2HB  ALA   256      10.296  10.904 -28.975  1.00124759           H  
ATOM   3775 3HB  ALA   256       9.834  10.317 -30.575  1.00124759           H  
ATOM   3776  N   THR   257      11.453   8.250 -31.891  1.00  0.00           N  
ATOM   3777  H   THR   257      10.773   7.729 -31.341  1.00124759           H  
ATOM   3778  C   THR   257      10.144   8.207 -33.876  1.00  0.00           C  
ATOM   3779  O   THR   257       9.112   7.887 -33.285  1.00  0.00           O  
ATOM   3780  CA  THR   257      11.537   7.907 -33.315  1.00  0.00           C  
ATOM   3781  HA  THR   257      12.274   8.562 -33.779  1.00591093           H  
ATOM   3782  CB  THR   257      11.922   6.434 -33.559  1.00  0.00           C  
ATOM   3783  HB  THR   257      11.342   5.784 -32.894  1.00591096           H  
ATOM   3784  OG1 THR   257      13.303   6.226 -33.233  1.00  0.00           O  
ATOM   3785 1HG  THR   257      13.865   6.591 -33.960  1.00115322           H  
ATOM   3786  CG2 THR   257      11.718   5.965 -34.999  1.00  0.00           C  
ATOM   3787 1HG2 THR   257      12.244   6.617 -35.704  1.00115322           H  
ATOM   3788 2HG2 THR   257      10.660   5.934 -35.272  1.00115322           H  
ATOM   3789 3HG2 THR   257      12.132   4.959 -35.134  1.00115322           H  
ATOM   3790  N   VAL   258      10.182   8.817 -35.117  1.00  0.00           N  
ATOM   3791  H   VAL   258      11.086   9.103 -35.524  1.00115323           H  
ATOM   3792  CA  VAL   258       8.994   9.067 -35.926  1.00  0.00           C  
ATOM   3793  HA  VAL   258       8.124   8.613 -35.438  1.00115323           H  
ATOM   3794  C   VAL   258       9.256   8.353 -37.270  1.00  0.00           C  
ATOM   3795  O   VAL   258      10.338   8.433 -37.856  1.00  0.00           O  
ATOM   3796  CB  VAL   258       8.766  10.582 -36.117  1.00  0.00           C  
ATOM   3797  HB  VAL   258       9.667  11.029 -36.558  1.00121257           H  
ATOM   3798  CG1 VAL   258       7.593  10.875 -37.058  1.00  0.00           C  
ATOM   3799 1HG1 VAL   258       6.671  10.403 -36.703  1.00121257           H  
ATOM   3800 2HG1 VAL   258       7.796  10.514 -38.071  1.00121257           H  
ATOM   3801 3HG1 VAL   258       7.415  11.952 -37.134  1.00121257           H  
ATOM   3802  CG2 VAL   258       8.511  11.264 -34.766  1.00  0.00           C  
ATOM   3803 1HG2 VAL   258       7.629  10.843 -34.272  1.00120549           H  
ATOM   3804 2HG2 VAL   258       8.345  12.338 -34.896  1.00120549           H  
ATOM   3805 3HG2 VAL   258       9.365  11.150 -34.091  1.00120549           H  
ATOM   3806  N   ASN   259       8.163   7.651 -37.751  1.00  0.00           N  
ATOM   3807  H   ASN   259       7.276   7.693 -37.259  1.00120550           H  
ATOM   3808  C   ASN   259       7.375   7.699 -40.043  1.00  0.00           C  
ATOM   3809  O   ASN   259       6.402   8.372 -39.701  1.00  0.00           O  
ATOM   3810  CA  ASN   259       8.175   6.882 -39.007  1.00  0.00           C  
ATOM   3811  HA  ASN   259       9.211   6.770 -39.345  1.00118296           H  
ATOM   3812  CB  ASN   259       7.498   5.525 -38.802  1.00  0.00           C  
ATOM   3813 1HB  ASN   259       6.422   5.651 -38.625  1.00118296           H  
ATOM   3814 2HB  ASN   259       7.918   5.027 -37.919  1.00118296           H  
ATOM   3815  CG  ASN   259       7.697   4.595 -39.979  1.00  0.00           C  
ATOM   3816  OD1 ASN   259       8.520   4.783 -40.867  1.00  0.00           O  
ATOM   3817  ND2 ASN   259       6.875   3.500 -39.970  1.00  0.00           N  
ATOM   3818 1HD2 ASN   259       6.181   3.317 -39.256  1.00116856           H  
ATOM   3819 2HD2 ASN   259       6.965   2.829 -40.723  1.00116856           H  
ATOM   3820  N   GLN   260       7.803   7.528 -41.347  1.00  0.00           N  
ATOM   3821  H   GLN   260       8.564   6.857 -41.514  1.00116856           H  
ATOM   3822  CA  GLN   260       7.339   8.244 -42.562  1.00  0.00           C  
ATOM   3823  HA  GLN   260       7.240   7.449 -43.310  1.00116856           H  
ATOM   3824  C   GLN   260       8.496   9.163 -43.007  1.00  0.00           C  
ATOM   3825  O   GLN   260       9.345   9.604 -42.232  1.00  0.00           O  
ATOM   3826  CB  GLN   260       5.992   8.982 -42.417  1.00  0.00           C  
ATOM   3827 1HB  GLN   260       5.238   8.252 -42.096  1.00115506           H  
ATOM   3828 2HB  GLN   260       6.080   9.724 -41.613  1.00115506           H  
ATOM   3829  CG  GLN   260       5.418   9.752 -43.614  1.00  0.00           C  
ATOM   3830 1HG  GLN   260       6.018  10.643 -43.817  1.00115506           H  
ATOM   3831 2HG  GLN   260       4.423  10.122 -43.336  1.00115506           H  
ATOM   3832  CD  GLN   260       5.319   8.971 -44.905  1.00  0.00           C  
ATOM   3833  OE1 GLN   260       6.282   8.388 -45.398  1.00  0.00           O  
ATOM   3834  NE2 GLN   260       4.105   8.996 -45.528  1.00  0.00           N  
ATOM   3835 1HE2 GLN   260       3.298   9.485 -45.163  1.00121534           H  
ATOM   3836 2HE2 GLN   260       4.004   8.502 -46.408  1.00121534           H  
ATOM   3837  N   ASP   261       8.489   9.474 -44.357  1.00  0.00           N  
ATOM   3838  H   ASP   261       7.785   9.049 -44.973  1.00121534           H  
ATOM   3839  CA  ASP   261       9.470  10.403 -44.918  1.00  0.00           C  
ATOM   3840  HA  ASP   261      10.450  10.094 -44.529  1.00121535           H  
ATOM   3841  C   ASP   261       9.141  11.807 -44.378  1.00  0.00           C  
ATOM   3842  O   ASP   261       8.005  12.166 -44.075  1.00  0.00           O  
ATOM   3843  CB  ASP   261       9.450  10.389 -46.435  1.00  0.00           C  
ATOM   3844 1HB  ASP   261       8.651  11.023 -46.836  1.00123103           H  
ATOM   3845 2HB  ASP   261       9.276   9.369 -46.802  1.00123103           H  
ATOM   3846  CG  ASP   261      10.784  10.881 -46.985  1.00  0.00           C  
ATOM   3847  OD2 ASP   261      11.136  10.288 -48.065  1.00  0.00           O  
ATOM   3848  OD1 ASP   261      11.396  11.770 -46.316  1.00  0.00           O1-
ATOM   3849  N   LEU   262      10.252  12.611 -44.223  1.00  0.00           N  
ATOM   3850  H   LEU   262      11.075  12.357 -44.807  1.00124003           H  
ATOM   3851  C   LEU   262      11.243  14.850 -43.642  1.00  0.00           C  
ATOM   3852  O   LEU   262      11.508  15.766 -42.861  1.00  0.00           O  
ATOM   3853  CA  LEU   262      10.230  13.744 -43.300  1.00  0.00           C  
ATOM   3854  HA  LEU   262       9.247  14.215 -43.401  1.00121104           H  
ATOM   3855  CB  LEU   262      10.450  13.243 -41.851  1.00  0.00           C  
ATOM   3856 1HB  LEU   262      10.420  12.147 -41.816  1.00121104           H  
ATOM   3857 2HB  LEU   262      11.462  13.513 -41.521  1.00121104           H  
ATOM   3858  CG  LEU   262       9.430  13.786 -40.826  1.00  0.00           C  
ATOM   3859  HG  LEU   262       9.409  14.879 -40.891  1.00121104           H  
ATOM   3860  CD1 LEU   262       8.014  13.257 -41.068  1.00  0.00           C  
ATOM   3861 1HD1 LEU   262       8.002  12.165 -41.132  1.00114541           H  
ATOM   3862 2HD1 LEU   262       7.586  13.658 -41.988  1.00114541           H  
ATOM   3863 3HD1 LEU   262       7.344  13.551 -40.255  1.00114541           H  
ATOM   3864  CD2 LEU   262       9.867  13.409 -39.407  1.00  0.00           C  
ATOM   3865 1HD2 LEU   262       9.915  12.324 -39.278  1.00114542           H  
ATOM   3866 2HD2 LEU   262       9.170  13.808 -38.666  1.00114542           H  
ATOM   3867 3HD2 LEU   262      10.854  13.818 -39.182  1.00114542           H  
ATOM   3868  N   GLU   263      11.741  14.830 -44.928  1.00  0.00           N  
ATOM   3869  H   GLU   263      11.363  14.159 -45.599  1.00114542           H  
ATOM   3870  CA  GLU   263      12.794  15.754 -45.335  1.00  0.00           C  
ATOM   3871  HA  GLU   263      13.534  15.779 -44.526  1.00114542           H  
ATOM   3872  C   GLU   263      12.169  17.157 -45.532  1.00  0.00           C  
ATOM   3873  O   GLU   263      11.183  17.357 -46.243  1.00  0.00           O  
ATOM   3874  CB  GLU   263      13.446  15.267 -46.633  1.00  0.00           C  
ATOM   3875 1HB  GLU   263      13.547  14.173 -46.608  1.00114670           H  
ATOM   3876 2HB  GLU   263      12.783  15.484 -47.482  1.00114670           H  
ATOM   3877  CG  GLU   263      14.839  15.856 -46.847  1.00  0.00           C  
ATOM   3878 1HG  GLU   263      15.607  15.211 -46.407  1.00114671           H  
ATOM   3879 2HG  GLU   263      14.943  16.846 -46.391  1.00114671           H  
ATOM   3880  CD  GLU   263      15.041  15.972 -48.328  1.00  0.00           C  
ATOM   3881  OE1 GLU   263      15.339  14.947 -49.016  1.00  0.00           O  
ATOM   3882  OE2 GLU   263      14.886  17.115 -48.879  1.00  0.00           O1-
ATOM   3883  N   ASN   264      12.832  18.164 -44.858  1.00  0.00           N  
ATOM   3884  H   ASN   264      13.632  17.925 -44.250  1.00120738           H  
ATOM   3885  CA  ASN   264      12.504  19.587 -44.906  1.00  0.00           C  
ATOM   3886  HA  ASN   264      13.395  20.079 -44.492  1.00120738           H  
ATOM   3887  C   ASN   264      11.371  19.974 -43.951  1.00  0.00           C  
ATOM   3888  O   ASN   264      10.949  21.133 -43.902  1.00  0.00           O  
ATOM   3889  CB  ASN   264      12.255  20.173 -46.302  1.00  0.00           C  
ATOM   3890 1HB  ASN   264      12.133  21.261 -46.256  1.00117597           H  
ATOM   3891 2HB  ASN   264      11.328  19.788 -46.741  1.00117597           H  
ATOM   3892  CG  ASN   264      13.429  19.879 -47.203  1.00  0.00           C  
ATOM   3893  OD1 ASN   264      14.455  20.549 -47.209  1.00  0.00           O  
ATOM   3894  ND2 ASN   264      13.273  18.746 -47.946  1.00  0.00           N  
ATOM   3895 1HD2 ASN   264      12.386  18.254 -47.986  1.00117598           H  
ATOM   3896 2HD2 ASN   264      14.060  18.296 -48.466  1.00117598           H  
ATOM   3897  N   TRP   265      10.933  18.995 -43.075  1.00  0.00           N  
ATOM   3898  H   TRP   265      11.303  18.042 -43.169  1.00116457           H  
ATOM   3899  CA  TRP   265       9.977  19.336 -42.021  1.00  0.00           C  
ATOM   3900  HA  TRP   265       9.212  19.989 -42.462  1.00116458           H  
ATOM   3901  C   TRP   265      10.726  20.161 -40.947  1.00  0.00           C  
ATOM   3902  O   TRP   265      11.941  20.075 -40.752  1.00  0.00           O  
ATOM   3903  CB  TRP   265       9.318  18.111 -41.379  1.00  0.00           C  
ATOM   3904 1HB  TRP   265      10.060  17.319 -41.234  1.00115324           H  
ATOM   3905 2HB  TRP   265       8.955  18.367 -40.376  1.00115324           H  
ATOM   3906  CG  TRP   265       8.175  17.546 -42.176  1.00  0.00           C  
ATOM   3907  CD1 TRP   265       8.222  17.119 -43.488  1.00  0.00           C  
ATOM   3908 1HD  TRP   265       9.028  17.123 -44.211  1.00115325           H  
ATOM   3909  CD2 TRP   265       6.836  17.311 -41.719  1.00  0.00           C  
ATOM   3910  NE1 TRP   265       7.008  16.584 -43.820  1.00  0.00           N  
ATOM   3911 1HE  TRP   265       6.784  16.162 -44.712  1.00124421           H  
ATOM   3912  CE2 TRP   265       6.138  16.699 -42.762  1.00  0.00           C  
ATOM   3913  CE3 TRP   265       6.153  17.549 -40.507  1.00  0.00           C  
ATOM   3914 3HE  TRP   265       6.651  18.049 -39.680  1.00125389           H  
ATOM   3915  CZ2 TRP   265       4.803  16.294 -42.646  1.00  0.00           C  
ATOM   3916 2HZ  TRP   265       4.288  15.807 -43.467  1.00125389           H  
ATOM   3917  CZ3 TRP   265       4.823  17.136 -40.369  1.00  0.00           C  
ATOM   3918 3HZ  TRP   265       4.308  17.300 -39.427  1.00125389           H  
ATOM   3919  CH2 TRP   265       4.161  16.515 -41.424  1.00  0.00           C  
ATOM   3920 2HH  TRP   265       3.129  16.195 -41.299  1.00125390           H  
ATOM   3921  N   TYR   266       9.891  20.994 -40.221  1.00  0.00           N  
ATOM   3922  H   TYR   266       8.877  20.935 -40.336  1.00117037           H  
ATOM   3923  CA  TYR   266      10.376  21.973 -39.249  1.00  0.00           C  
ATOM   3924  HA  TYR   266      11.464  21.981 -39.302  1.00117037           H  
ATOM   3925  C   TYR   266       9.937  21.522 -37.857  1.00  0.00           C  
ATOM   3926  O   TYR   266       8.831  21.011 -37.648  1.00  0.00           O  
ATOM   3927  CB  TYR   266       9.810  23.368 -39.517  1.00  0.00           C  
ATOM   3928 1HB  TYR   266       8.716  23.333 -39.586  1.00113810           H  
ATOM   3929 2HB  TYR   266      10.025  24.036 -38.672  1.00113810           H  
ATOM   3930  CG  TYR   266      10.369  23.987 -40.772  1.00  0.00           C  
ATOM   3931  CD1 TYR   266       9.647  23.944 -41.972  1.00  0.00           C  
ATOM   3932 1HD  TYR   266       8.692  23.430 -42.010  1.00113811           H  
ATOM   3933  CD2 TYR   266      11.633  24.579 -40.761  1.00  0.00           C  
ATOM   3934 2HD  TYR   266      12.234  24.582 -39.853  1.00119055           H  
ATOM   3935  CE1 TYR   266      10.146  24.543 -43.128  1.00  0.00           C  
ATOM   3936 1HE  TYR   266       9.576  24.517 -44.052  1.00119056           H  
ATOM   3937  CE2 TYR   266      12.136  25.168 -41.919  1.00  0.00           C  
ATOM   3938 2HE  TYR   266      13.129  25.603 -41.902  1.00119056           H  
ATOM   3939  CZ  TYR   266      11.381  25.169 -43.086  1.00  0.00           C  
ATOM   3940  OH  TYR   266      11.839  25.791 -44.210  1.00  0.00           O  
ATOM   3941  HH  TYR   266      12.673  26.241 -43.981  1.00119299           H  
ATOM   3942  N   TYR   267      10.862  21.736 -36.844  1.00  0.00           N  
ATOM   3943  H   TYR   267      11.769  22.191 -37.046  1.00119299           H  
ATOM   3944  CA  TYR   267      10.540  21.242 -35.514  1.00  0.00           C  
ATOM   3945  HA  TYR   267       9.449  21.299 -35.428  1.00119299           H  
ATOM   3946  C   TYR   267      11.067  22.096 -34.355  1.00  0.00           C  
ATOM   3947  O   TYR   267      11.966  22.931 -34.466  1.00  0.00           O  
ATOM   3948  CB  TYR   267      10.919  19.758 -35.374  1.00  0.00           C  
ATOM   3949 1HB  TYR   267      10.408  19.327 -34.504  1.00122816           H  
ATOM   3950 2HB  TYR   267      10.555  19.182 -36.235  1.00122816           H  
ATOM   3951  CG  TYR   267      12.398  19.512 -35.229  1.00  0.00           C  
ATOM   3952  CD1 TYR   267      13.272  19.624 -36.320  1.00  0.00           C  
ATOM   3953 1HD  TYR   267      12.891  19.913 -37.297  1.00919618           H  
ATOM   3954  CD2 TYR   267      12.907  19.163 -33.976  1.00  0.00           C  
ATOM   3955 2HD  TYR   267      12.256  19.083 -33.109  1.00919622           H  
ATOM   3956  CE1 TYR   267      14.636  19.367 -36.165  1.00  0.00           C  
ATOM   3957 1HE  TYR   267      15.314  19.457 -37.009  1.00919625           H  
ATOM   3958  CE2 TYR   267      14.259  18.890 -33.831  1.00  0.00           C  
ATOM   3959 2HE  TYR   267      14.624  18.592 -32.859  1.00919148           H  
ATOM   3960  CZ  TYR   267      15.119  18.994 -34.919  1.00  0.00           C  
ATOM   3961  OH  TYR   267      16.452  18.733 -34.787  1.00  0.00           O  
ATOM   3962  HH  TYR   267      16.664  18.593 -33.807  1.00919155           H  
ATOM   3963  N   MET   268      10.403  21.797 -33.167  1.00  0.00           N  
ATOM   3964  H   MET   268       9.621  21.124 -33.169  1.00101881           H  
ATOM   3965  CA  MET   268      10.790  22.376 -31.886  1.00  0.00           C  
ATOM   3966  HA  MET   268      11.840  22.687 -31.927  1.00101881           H  
ATOM   3967  C   MET   268      10.637  21.275 -30.835  1.00  0.00           C  
ATOM   3968  O   MET   268       9.917  20.287 -31.023  1.00  0.00           O  
ATOM   3969  CB  MET   268       9.886  23.547 -31.492  1.00  0.00           C  
ATOM   3970 1HB  MET   268      10.082  23.820 -30.449  1.00102266           H  
ATOM   3971 2HB  MET   268       8.841  23.218 -31.524  1.00102266           H  
ATOM   3972  CG  MET   268      10.068  24.767 -32.383  1.00  0.00           C  
ATOM   3973 1HG  MET   268       9.823  24.532 -33.422  1.00102266           H  
ATOM   3974 2HG  MET   268      11.100  25.133 -32.360  1.00102266           H  
ATOM   3975  SD  MET   268       8.928  26.086 -31.851  1.00  0.00           S  
ATOM   3976  CE  MET   268       9.875  26.736 -30.448  1.00  0.00           C  
ATOM   3977 1HE  MET   268       9.341  27.591 -30.024  1.00919580           H  
ATOM   3978 2HE  MET   268      10.861  27.074 -30.778  1.00919580           H  
ATOM   3979 3HE  MET   268       9.988  25.979 -29.669  1.00919580           H  
ATOM   3980  N   TYR   269      11.281  21.561 -29.638  1.00  0.00           N  
ATOM   3981  H   TYR   269      11.834  22.428 -29.536  1.00919583           H  
ATOM   3982  CA  TYR   269      11.114  20.692 -28.476  1.00  0.00           C  
ATOM   3983  HA  TYR   269      10.544  19.805 -28.765  1.00919587           H  
ATOM   3984  C   TYR   269      10.288  21.508 -27.461  1.00  0.00           C  
ATOM   3985  O   TYR   269      10.588  22.664 -27.138  1.00  0.00           O  
ATOM   3986  CB  TYR   269      12.443  20.270 -27.824  1.00  0.00           C  
ATOM   3987 1HB  TYR   269      12.974  21.175 -27.504  1.00918543           H  
ATOM   3988 2HB  TYR   269      12.233  19.707 -26.904  1.00918543           H  
ATOM   3989  CG  TYR   269      13.383  19.428 -28.666  1.00  0.00           C  
ATOM   3990  CD1 TYR   269      12.941  18.289 -29.357  1.00  0.00           C  
ATOM   3991 1HD  TYR   269      11.901  17.979 -29.307  1.00101875           H  
ATOM   3992  CD2 TYR   269      14.752  19.743 -28.709  1.00  0.00           C  
ATOM   3993 2HD  TYR   269      15.138  20.602 -28.158  1.00101875           H  
ATOM   3994  CE1 TYR   269      13.828  17.529 -30.130  1.00  0.00           C  
ATOM   3995 1HE  TYR   269      13.473  16.671 -30.692  1.00101875           H  
ATOM   3996  CE2 TYR   269      15.641  18.968 -29.463  1.00  0.00           C  
ATOM   3997 2HE  TYR   269      16.699  19.207 -29.477  1.00892083           H  
ATOM   3998  CZ  TYR   269      15.165  17.892 -30.201  1.00  0.00           C  
ATOM   3999  OH  TYR   269      15.994  17.190 -31.034  1.00  0.00           O  
ATOM   4000  HH  TYR   269      16.458  17.850 -31.651  1.00892089           H  
ATOM   4001  N   GLU   270       9.219  20.827 -26.914  1.00  0.00           N  
ATOM   4002  H   GLU   270       8.989  19.869 -27.233  1.00905474           H  
ATOM   4003  CA  GLU   270       8.373  21.390 -25.853  1.00  0.00           C  
ATOM   4004  HA  GLU   270       8.629  22.442 -25.693  1.00905477           H  
ATOM   4005  C   GLU   270       8.690  20.556 -24.608  1.00  0.00           C  
ATOM   4006  O   GLU   270       8.592  19.324 -24.618  1.00  0.00           O  
ATOM   4007  CB  GLU   270       6.913  21.253 -26.267  1.00  0.00           C  
ATOM   4008 1HB  GLU   270       6.787  21.724 -27.247  1.00905487           H  
ATOM   4009 2HB  GLU   270       6.681  20.194 -26.418  1.00905487           H  
ATOM   4010  CG  GLU   270       5.915  21.880 -25.301  1.00  0.00           C  
ATOM   4011 1HG  GLU   270       6.035  22.968 -25.266  1.00905490           H  
ATOM   4012 2HG  GLU   270       6.043  21.493 -24.284  1.00905490           H  
ATOM   4013  CD  GLU   270       4.519  21.494 -25.800  1.00  0.00           C  
ATOM   4014  OE1 GLU   270       3.816  22.440 -26.250  1.00  0.00           O  
ATOM   4015  OE2 GLU   270       4.250  20.253 -25.691  1.00  0.00           O1-
ATOM   4016  N   VAL   271       9.149  21.293 -23.528  1.00  0.00           N  
ATOM   4017  H   VAL   271       9.157  22.322 -23.558  1.00912548           H  
ATOM   4018  CA  VAL   271       9.630  20.667 -22.296  1.00  0.00           C  
ATOM   4019  HA  VAL   271       9.609  19.580 -22.403  1.00912551           H  
ATOM   4020  C   VAL   271       8.672  21.115 -21.185  1.00  0.00           C  
ATOM   4021  O   VAL   271       8.400  22.307 -21.010  1.00  0.00           O  
ATOM   4022  CB  VAL   271      11.071  21.142 -21.969  1.00  0.00           C  
ATOM   4023  HB  VAL   271      11.069  22.235 -21.853  1.00905427           H  
ATOM   4024  CG1 VAL   271      11.589  20.538 -20.658  1.00  0.00           C  
ATOM   4025 1HG1 VAL   271      11.544  19.445 -20.677  1.00905430           H  
ATOM   4026 2HG1 VAL   271      11.005  20.887 -19.801  1.00905430           H  
ATOM   4027 3HG1 VAL   271      12.630  20.831 -20.479  1.00905430           H  
ATOM   4028  CG2 VAL   271      12.052  20.806 -23.099  1.00  0.00           C  
ATOM   4029 1HG2 VAL   271      12.133  19.725 -23.242  1.00909460           H  
ATOM   4030 2HG2 VAL   271      13.052  21.186 -22.867  1.00909460           H  
ATOM   4031 3HG2 VAL   271      11.747  21.257 -24.048  1.00909460           H  
ATOM   4032  N   THR   272       8.210  20.097 -20.371  1.00  0.00           N  
ATOM   4033  H   THR   272       8.403  19.110 -20.611  1.00909464           H  
ATOM   4034  CA  THR   272       7.484  20.354 -19.125  1.00  0.00           C  
ATOM   4035  HA  THR   272       7.278  21.425 -19.051  1.00909467           H  
ATOM   4036  C   THR   272       8.460  19.912 -18.023  1.00  0.00           C  
ATOM   4037  O   THR   272       8.975  18.783 -17.992  1.00  0.00           O  
ATOM   4038  CB  THR   272       6.166  19.562 -19.031  1.00  0.00           C  
ATOM   4039  HB  THR   272       6.377  18.488 -19.060  1.00977179           H  
ATOM   4040  OG1 THR   272       5.306  19.842 -20.144  1.00  0.00           O  
ATOM   4041 1HG  THR   272       5.047  20.783 -20.102  1.00977182           H  
ATOM   4042  CG2 THR   272       5.386  19.870 -17.755  1.00  0.00           C  
ATOM   4043 1HG2 THR   272       5.122  20.931 -17.702  1.00896262           H  
ATOM   4044 2HG2 THR   272       5.949  19.613 -16.855  1.00896262           H  
ATOM   4045 3HG2 THR   272       4.444  19.312 -17.743  1.00896262           H  
ATOM   4046  N   GLY   273       8.703  20.863 -17.046  1.00  0.00           N  
ATOM   4047  H   GLY   273       8.201  21.769 -17.048  1.00896265           H  
ATOM   4048  CA  GLY   273       9.659  20.607 -15.980  1.00  0.00           C  
ATOM   4049 1HA  GLY   273       9.842  19.535 -15.869  1.00896269           H  
ATOM   4050 2HA  GLY   273      10.603  21.085 -16.262  1.00896269           H  
ATOM   4051  C   GLY   273       9.199  21.212 -14.667  1.00  0.00           C  
ATOM   4052  O   GLY   273       8.848  22.393 -14.585  1.00  0.00           O  
ATOM   4053  N   GLN   274       9.233  20.342 -13.592  1.00  0.00           N  
ATOM   4054  H   GLN   274       9.549  19.380 -13.700  1.00906859           H  
ATOM   4055  CA  GLN   274       8.914  20.738 -12.224  1.00  0.00           C  
ATOM   4056  HA  GLN   274       8.883  19.806 -11.643  1.00906862           H  
ATOM   4057  C   GLN   274       7.471  21.283 -12.161  1.00  0.00           C  
ATOM   4058  O   GLN   274       6.487  20.545 -12.186  1.00  0.00           O  
ATOM   4059  CB  GLN   274      10.003  21.645 -11.617  1.00  0.00           C  
ATOM   4060 1HB  GLN   274      10.305  22.420 -12.331  1.00117889           H  
ATOM   4061 2HB  GLN   274       9.605  22.166 -10.739  1.00117889           H  
ATOM   4062  CG  GLN   274      11.244  20.870 -11.169  1.00  0.00           C  
ATOM   4063 1HG  GLN   274      10.973  20.145 -10.397  1.00117889           H  
ATOM   4064 2HG  GLN   274      11.972  21.557 -10.724  1.00117889           H  
ATOM   4065  CD  GLN   274      11.892  20.121 -12.306  1.00  0.00           C  
ATOM   4066  OE1 GLN   274      11.585  18.968 -12.593  1.00  0.00           O  
ATOM   4067  NE2 GLN   274      12.800  20.825 -13.036  1.00  0.00           N  
ATOM   4068 1HE2 GLN   274      13.090  21.770 -12.827  1.00878067           H  
ATOM   4069 2HE2 GLN   274      13.211  20.360 -13.852  1.00878067           H  
ATOM   4070  N   GLY   275       7.369  22.656 -12.224  1.00  0.00           N  
ATOM   4071  H   GLY   275       8.207  23.220 -12.324  1.00878070           H  
ATOM   4072  CA  GLY   275       6.099  23.358 -12.199  1.00  0.00           C  
ATOM   4073 1HA  GLY   275       5.266  22.680 -12.407  1.00906556           H  
ATOM   4074 2HA  GLY   275       5.985  23.792 -11.201  1.00906556           H  
ATOM   4075  C   GLY   275       6.105  24.478 -13.233  1.00  0.00           C  
ATOM   4076  O   GLY   275       5.462  25.515 -13.075  1.00  0.00           O  
ATOM   4077  N   SER   276       6.799  24.169 -14.388  1.00  0.00           N  
ATOM   4078  H   SER   276       7.229  23.237 -14.462  1.00906566           H  
ATOM   4079  CA  SER   276       6.985  25.111 -15.482  1.00  0.00           C  
ATOM   4080  HA  SER   276       6.157  25.830 -15.475  1.00906569           H  
ATOM   4081  C   SER   276       6.967  24.369 -16.820  1.00  0.00           C  
ATOM   4082  O   SER   276       7.210  23.166 -16.927  1.00  0.00           O  
ATOM   4083  CB  SER   276       8.307  25.860 -15.294  1.00  0.00           C  
ATOM   4084 1HB  SER   276       8.279  26.451 -14.372  1.00949638           H  
ATOM   4085 2HB  SER   276       8.496  26.546 -16.126  1.00949638           H  
ATOM   4086  OG  SER   276       9.432  24.984 -15.195  1.00  0.00           O  
ATOM   4087  HG  SER   276       9.139  24.082 -14.922  1.00954180           H  
ATOM   4088  N   THR   277       6.695  25.162 -17.917  1.00  0.00           N  
ATOM   4089  H   THR   277       6.444  26.143 -17.802  1.00954184           H  
ATOM   4090  CA  THR   277       6.759  24.644 -19.295  1.00  0.00           C  
ATOM   4091  HA  THR   277       7.374  23.743 -19.278  1.00954187           H  
ATOM   4092  C   THR   277       7.450  25.738 -20.108  1.00  0.00           C  
ATOM   4093  O   THR   277       7.159  26.928 -19.961  1.00  0.00           O  
ATOM   4094  CB  THR   277       5.350  24.319 -19.835  1.00  0.00           C  
ATOM   4095  HB  THR   277       4.671  25.162 -19.660  1.00946710           H  
ATOM   4096  OG1 THR   277       4.810  23.185 -19.136  1.00  0.00           O  
ATOM   4097 1HG  THR   277       4.882  23.386 -18.185  1.00946713           H  
ATOM   4098  CG2 THR   277       5.324  23.967 -21.318  1.00  0.00           C  
ATOM   4099 1HG2 THR   277       5.959  23.102 -21.530  1.00946717           H  
ATOM   4100 2HG2 THR   277       5.645  24.804 -21.944  1.00946717           H  
ATOM   4101 3HG2 THR   277       4.310  23.686 -21.622  1.00946717           H  
ATOM   4102  N   ARG   278       8.395  25.259 -21.001  1.00  0.00           N  
ATOM   4103  H   ARG   278       8.552  24.241 -21.076  1.00967044           H  
ATOM   4104  CA  ARG   278       9.151  26.148 -21.873  1.00  0.00           C  
ATOM   4105  HA  ARG   278       8.513  27.017 -22.083  1.00967047           H  
ATOM   4106  C   ARG   278       9.361  25.440 -23.222  1.00  0.00           C  
ATOM   4107  O   ARG   278       9.271  24.222 -23.381  1.00  0.00           O  
ATOM   4108  CB  ARG   278      10.477  26.643 -21.254  1.00  0.00           C  
ATOM   4109 1HB  ARG   278      10.977  25.820 -20.729  1.00950954           H  
ATOM   4110 2HB  ARG   278      11.157  26.962 -22.052  1.00950954           H  
ATOM   4111  CG  ARG   278      10.275  27.834 -20.295  1.00  0.00           C  
ATOM   4112 1HG  ARG   278       9.718  27.501 -19.412  1.00950957           H  
ATOM   4113 2HG  ARG   278       9.671  28.599 -20.796  1.00950957           H  
ATOM   4114  CD  ARG   278      11.585  28.493 -19.835  1.00  0.00           C  
ATOM   4115 1HD  ARG   278      11.351  29.394 -19.260  1.00950960           H  
ATOM   4116 2HD  ARG   278      12.188  28.762 -20.703  1.00950960           H  
ATOM   4117  NE  ARG   278      12.352  27.599 -18.969  1.00  0.00           N  
ATOM   4118  HE  ARG   278      11.918  26.741 -18.653  1.00950963           H  
ATOM   4119  CZ  ARG   278      13.622  27.784 -18.532  1.00  0.00           C  
ATOM   4120  NH1 ARG   278      14.232  26.765 -17.890  1.00  0.00           N  
ATOM   4121 1HH1 ARG   278      13.767  25.898 -17.656  1.00951334           H  
ATOM   4122 2HH1 ARG   278      15.264  26.721 -18.014  1.00951334           H  
ATOM   4123  NH2 ARG   278      14.341  28.895 -18.777  1.00  0.00           N1+
ATOM   4124 1HH2 ARG   278      14.110  29.613 -19.454  1.00951337           H  
ATOM   4125 2HH2 ARG   278      15.142  29.136 -18.155  1.00951337           H  
ATOM   4126  N   THR   279       9.621  26.340 -24.244  1.00  0.00           N  
ATOM   4127  H   THR   279       9.745  27.334 -24.061  1.00951340           H  
ATOM   4128  CA  THR   279       9.712  25.951 -25.648  1.00  0.00           C  
ATOM   4129  HA  THR   279       9.504  24.880 -25.741  1.00632273           H  
ATOM   4130  C   THR   279      11.141  26.216 -26.129  1.00  0.00           C  
ATOM   4131  O   THR   279      11.728  27.293 -25.978  1.00  0.00           O  
ATOM   4132  CB  THR   279       8.699  26.744 -26.497  1.00  0.00           C  
ATOM   4133  HB  THR   279       8.962  26.677 -27.557  1.00632283           H  
ATOM   4134  OG1 THR   279       8.727  28.136 -26.138  1.00  0.00           O  
ATOM   4135 1HG  THR   279       7.892  28.543 -26.437  1.00962902           H  
ATOM   4136  CG2 THR   279       7.280  26.209 -26.307  1.00  0.00           C  
ATOM   4137 1HG2 THR   279       6.941  26.340 -25.274  1.00962906           H  
ATOM   4138 2HG2 THR   279       7.217  25.148 -26.569  1.00962906           H  
ATOM   4139 3HG2 THR   279       6.576  26.761 -26.940  1.00962906           H  
ATOM   4140  N   ALA   280      11.735  25.137 -26.757  1.00  0.00           N  
ATOM   4141  H   ALA   280      11.222  24.257 -26.909  1.00962909           H  
ATOM   4142  CA  ALA   280      13.105  25.170 -27.226  1.00  0.00           C  
ATOM   4143  HA  ALA   280      13.512  26.161 -27.043  1.00962912           H  
ATOM   4144  C   ALA   280      13.192  24.877 -28.727  1.00  0.00           C  
ATOM   4145  O   ALA   280      12.529  24.004 -29.290  1.00  0.00           O  
ATOM   4146  CB  ALA   280      13.957  24.184 -26.445  1.00  0.00           C  
ATOM   4147 1HB  ALA   280      13.607  23.157 -26.579  1.00879529           H  
ATOM   4148 2HB  ALA   280      13.922  24.410 -25.374  1.00879529           H  
ATOM   4149 3HB  ALA   280      14.999  24.229 -26.771  1.00879529           H  
ATOM   4150  N   VAL   281      14.199  25.607 -29.338  1.00  0.00           N  
ATOM   4151  H   VAL   281      14.669  26.391 -28.843  1.00879532           H  
ATOM   4152  CA  VAL   281      14.716  25.239 -30.655  1.00  0.00           C  
ATOM   4153  HA  VAL   281      13.899  24.822 -31.257  1.00879535           H  
ATOM   4154  C   VAL   281      15.722  24.111 -30.324  1.00  0.00           C  
ATOM   4155  O   VAL   281      16.265  23.991 -29.225  1.00  0.00           O  
ATOM   4156  CB  VAL   281      15.375  26.438 -31.363  1.00  0.00           C  
ATOM   4157  HB  VAL   281      16.252  26.763 -30.790  1.00879545           H  
ATOM   4158  CG1 VAL   281      15.851  26.089 -32.777  1.00  0.00           C  
ATOM   4159 1HG1 VAL   281      15.043  25.648 -33.370  1.00954444           H  
ATOM   4160 2HG1 VAL   281      16.687  25.385 -32.755  1.00954444           H  
ATOM   4161 3HG1 VAL   281      16.204  26.981 -33.303  1.00954444           H  
ATOM   4162  CG2 VAL   281      14.395  27.613 -31.445  1.00  0.00           C  
ATOM   4163 1HG2 VAL   281      13.512  27.334 -32.024  1.00954447           H  
ATOM   4164 2HG2 VAL   281      14.864  28.478 -31.917  1.00954447           H  
ATOM   4165 3HG2 VAL   281      14.056  27.942 -30.460  1.00954447           H  
ATOM   4166  N   ASP   282      15.985  23.233 -31.350  1.00  0.00           N  
ATOM   4167  H   ASP   282      15.544  23.341 -32.254  1.00954450           H  
ATOM   4168  CA  ASP   282      16.914  22.107 -31.158  1.00  0.00           C  
ATOM   4169  HA  ASP   282      16.664  21.648 -30.204  1.00956478           H  
ATOM   4170  C   ASP   282      18.350  22.661 -31.174  1.00  0.00           C  
ATOM   4171  O   ASP   282      18.771  23.276 -32.161  1.00  0.00           O  
ATOM   4172  CB  ASP   282      16.720  21.072 -32.260  1.00  0.00           C  
ATOM   4173 1HB  ASP   282      16.916  21.508 -33.246  1.00956488           H  
ATOM   4174 2HB  ASP   282      15.668  20.765 -32.260  1.00956488           H  
ATOM   4175  CG  ASP   282      17.604  19.834 -32.119  1.00  0.00           C  
ATOM   4176  OD1 ASP   282      18.765  20.017 -31.659  1.00  0.00           O  
ATOM   4177  OD2 ASP   282      17.055  18.744 -32.514  1.00  0.00           O1-
ATOM   4178  N   PRO   283      19.143  22.420 -30.063  1.00  0.00           N  
ATOM   4179  CA  PRO   283      20.526  22.887 -30.001  1.00  0.00           C  
ATOM   4180  HA  PRO   283      20.527  23.973 -30.149  1.00951920           H  
ATOM   4181  C   PRO   283      21.498  22.250 -30.990  1.00  0.00           C  
ATOM   4182  O   PRO   283      22.612  22.746 -31.194  1.00  0.00           O  
ATOM   4183  CB  PRO   283      21.014  22.494 -28.598  1.00  0.00           C  
ATOM   4184 1HB  PRO   283      21.570  21.548 -28.608  1.00886864           H  
ATOM   4185 2HB  PRO   283      21.672  23.254 -28.165  1.00886864           H  
ATOM   4186  CG  PRO   283      19.740  22.313 -27.800  1.00  0.00           C  
ATOM   4187 1HG  PRO   283      19.395  23.292 -27.451  1.00886867           H  
ATOM   4188 2HG  PRO   283      19.869  21.659 -26.934  1.00886867           H  
ATOM   4189  CD  PRO   283      18.766  21.756 -28.822  1.00  0.00           C  
ATOM   4190 1HD  PRO   283      17.735  21.953 -28.530  1.00886871           H  
ATOM   4191 2HD  PRO   283      18.904  20.679 -28.958  1.00886871           H  
ATOM   4192  N   TYR   284      21.132  21.016 -31.490  1.00  0.00           N  
ATOM   4193  H   TYR   284      20.150  20.646 -31.381  1.00962138           H  
ATOM   4194  CA  TYR   284      22.065  20.182 -32.260  1.00  0.00           C  
ATOM   4195  HA  TYR   284      23.071  20.613 -32.198  1.00962141           H  
ATOM   4196  C   TYR   284      21.676  20.240 -33.746  1.00  0.00           C  
ATOM   4197  O   TYR   284      22.150  19.482 -34.591  1.00  0.00           O  
ATOM   4198  CB  TYR   284      22.085  18.727 -31.767  1.00  0.00           C  
ATOM   4199 1HB  TYR   284      21.180  18.531 -31.180  1.00632848           H  
ATOM   4200 2HB  TYR   284      22.033  18.037 -32.617  1.00632848           H  
ATOM   4201  CG  TYR   284      23.272  18.284 -30.934  1.00  0.00           C  
ATOM   4202  CD1 TYR   284      23.221  18.334 -29.536  1.00  0.00           C  
ATOM   4203 1HD  TYR   284      22.364  18.777 -29.035  1.00632854           H  
ATOM   4204  CD2 TYR   284      24.383  17.673 -31.540  1.00  0.00           C  
ATOM   4205 2HD  TYR   284      24.439  17.592 -32.625  1.00632858           H  
ATOM   4206  CE1 TYR   284      24.228  17.744 -28.765  1.00  0.00           C  
ATOM   4207 1HE  TYR   284      24.148  17.750 -27.682  1.00632861           H  
ATOM   4208  CE2 TYR   284      25.382  17.066 -30.763  1.00  0.00           C  
ATOM   4209 2HE  TYR   284      26.185  16.534 -31.260  1.00119692           H  
ATOM   4210  CZ  TYR   284      25.299  17.099 -29.377  1.00  0.00           C  
ATOM   4211  OH  TYR   284      26.204  16.469 -28.565  1.00  0.00           O  
ATOM   4212  HH  TYR   284      26.929  15.999 -29.085  1.00119693           H  
ATOM   4213  N   ALA   285      20.829  21.277 -34.069  1.00  0.00           N  
ATOM   4214  H   ALA   285      20.524  21.874 -33.303  1.00123394           H  
ATOM   4215  CA  ALA   285      20.316  21.507 -35.396  1.00  0.00           C  
ATOM   4216  HA  ALA   285      19.879  20.560 -35.737  1.00123394           H  
ATOM   4217  C   ALA   285      21.443  21.918 -36.345  1.00  0.00           C  
ATOM   4218  O   ALA   285      22.394  22.615 -36.007  1.00  0.00           O  
ATOM   4219  CB  ALA   285      19.247  22.590 -35.401  1.00  0.00           C  
ATOM   4220 1HB  ALA   285      19.641  23.542 -35.027  1.00117214           H  
ATOM   4221 2HB  ALA   285      18.402  22.307 -34.769  1.00117214           H  
ATOM   4222 3HB  ALA   285      18.867  22.763 -36.411  1.00117214           H  
ATOM   4223  N   THR   286      21.229  21.452 -37.630  1.00  0.00           N  
ATOM   4224  H   THR   286      20.440  20.835 -37.803  1.00117214           H  
ATOM   4225  CA  THR   286      22.101  21.737 -38.780  1.00  0.00           C  
ATOM   4226  HA  THR   286      23.063  22.069 -38.378  1.00117215           H  
ATOM   4227  C   THR   286      21.561  22.855 -39.679  1.00  0.00           C  
ATOM   4228  O   THR   286      22.244  23.410 -40.536  1.00  0.00           O  
ATOM   4229  CB  THR   286      22.315  20.451 -39.605  1.00  0.00           C  
ATOM   4230  HB  THR   286      23.191  20.577 -40.248  1.00118419           H  
ATOM   4231  OG1 THR   286      22.556  19.346 -38.728  1.00  0.00           O  
ATOM   4232 1HG  THR   286      23.189  19.639 -38.043  1.00118419           H  
ATOM   4233  CG2 THR   286      21.141  20.042 -40.488  1.00  0.00           C  
ATOM   4234 1HG2 THR   286      20.216  19.938 -39.911  1.00126107           H  
ATOM   4235 2HG2 THR   286      21.331  19.065 -40.946  1.00126107           H  
ATOM   4236 3HG2 THR   286      20.980  20.764 -41.292  1.00126107           H  
ATOM   4237  N   ALA   287      20.205  23.044 -39.558  1.00  0.00           N  
ATOM   4238  H   ALA   287      19.719  22.573 -38.795  1.00126108           H  
ATOM   4239  CA  ALA   287      19.410  23.869 -40.437  1.00  0.00           C  
ATOM   4240  HA  ALA   287      19.968  24.781 -40.671  1.00126108           H  
ATOM   4241  C   ALA   287      18.180  24.213 -39.598  1.00  0.00           C  
ATOM   4242  O   ALA   287      17.824  23.560 -38.615  1.00  0.00           O  
ATOM   4243  CB  ALA   287      19.033  23.145 -41.717  1.00  0.00           C  
ATOM   4244 1HB  ALA   287      18.481  22.224 -41.503  1.00115183           H  
ATOM   4245 2HB  ALA   287      19.923  22.867 -42.288  1.00115183           H  
ATOM   4246 3HB  ALA   287      18.404  23.772 -42.357  1.00115183           H  
ATOM   4247  N   ILE   288      17.526  25.332 -40.055  1.00  0.00           N  
ATOM   4248  H   ILE   288      17.718  25.693 -40.989  1.00124609           H  
ATOM   4249  CA  ILE   288      16.535  26.047 -39.269  1.00  0.00           C  
ATOM   4250  HA  ILE   288      16.054  25.328 -38.602  1.00124610           H  
ATOM   4251  C   ILE   288      15.466  26.602 -40.204  1.00  0.00           C  
ATOM   4252  O   ILE   288      15.678  26.812 -41.397  1.00  0.00           O  
ATOM   4253  CB  ILE   288      17.172  27.200 -38.437  1.00  0.00           C  
ATOM   4254  HB  ILE   288      16.368  27.824 -38.033  1.00120010           H  
ATOM   4255  CG1 ILE   288      18.066  28.111 -39.317  1.00  0.00           C  
ATOM   4256 1HG1 ILE   288      18.833  27.517 -39.822  1.00120011           H  
ATOM   4257 2HG1 ILE   288      17.459  28.549 -40.119  1.00120011           H  
ATOM   4258  CG2 ILE   288      17.892  26.627 -37.213  1.00  0.00           C  
ATOM   4259 1HG2 ILE   288      18.736  26.003 -37.504  1.00120011           H  
ATOM   4260 2HG2 ILE   288      17.210  26.009 -36.620  1.00120011           H  
ATOM   4261 3HG2 ILE   288      18.255  27.416 -36.550  1.00120011           H  
ATOM   4262  CD1 ILE   288      18.757  29.254 -38.589  1.00  0.00           C  
ATOM   4263 1HD1 ILE   288      19.318  28.922 -37.712  1.00120011           H  
ATOM   4264 2HD1 ILE   288      18.038  30.016 -38.291  1.00120011           H  
ATOM   4265 3HD1 ILE   288      19.472  29.740 -39.254  1.00120011           H  
ATOM   4266  N   ALA   289      14.307  26.944 -39.536  1.00  0.00           N  
ATOM   4267  H   ALA   289      14.162  26.594 -38.574  1.00117337           H  
ATOM   4268  CA  ALA   289      13.352  27.875 -40.103  1.00  0.00           C  
ATOM   4269  HA  ALA   289      13.213  27.649 -41.160  1.00117338           H  
ATOM   4270  C   ALA   289      14.025  29.229 -39.952  1.00  0.00           C  
ATOM   4271  O   ALA   289      14.848  29.448 -39.053  1.00  0.00           O  
ATOM   4272  CB  ALA   289      12.039  27.900 -39.342  1.00  0.00           C  
ATOM   4273 1HB  ALA   289      12.206  28.076 -38.278  1.00121255           H  
ATOM   4274 2HB  ALA   289      11.500  26.958 -39.441  1.00121255           H  
ATOM   4275 3HB  ALA   289      11.385  28.701 -39.691  1.00121255           H  
ATOM   4276  N   PRO   290      13.634  30.226 -40.812  1.00  0.00           N  
ATOM   4277  CA  PRO   290      14.313  31.510 -40.741  1.00  0.00           C  
ATOM   4278  HA  PRO   290      15.375  31.333 -40.944  1.00121256           H  
ATOM   4279  C   PRO   290      14.115  32.140 -39.362  1.00  0.00           C  
ATOM   4280  O   PRO   290      13.165  31.882 -38.618  1.00  0.00           O  
ATOM   4281  CB  PRO   290      13.662  32.370 -41.819  1.00  0.00           C  
ATOM   4282 1HB  PRO   290      12.881  33.018 -41.403  1.00118486           H  
ATOM   4283 2HB  PRO   290      14.391  33.009 -42.326  1.00118486           H  
ATOM   4284  CG  PRO   290      13.042  31.355 -42.767  1.00  0.00           C  
ATOM   4285 1HG  PRO   290      13.804  31.000 -43.470  1.00118486           H  
ATOM   4286 2HG  PRO   290      12.206  31.773 -43.332  1.00118486           H  
ATOM   4287  CD  PRO   290      12.616  30.224 -41.848  1.00  0.00           C  
ATOM   4288 1HD  PRO   290      12.540  29.266 -42.364  1.00113304           H  
ATOM   4289 2HD  PRO   290      11.663  30.459 -41.367  1.00113304           H  
ATOM   4290  N   ASN   291      15.134  33.000 -39.021  1.00  0.00           N  
ATOM   4291  H   ASN   291      15.951  33.134 -39.686  1.00113305           H  
ATOM   4292  CA  ASN   291      15.189  33.725 -37.765  1.00  0.00           C  
ATOM   4293  HA  ASN   291      16.017  34.437 -37.889  1.00113305           H  
ATOM   4294  C   ASN   291      15.639  32.807 -36.613  1.00  0.00           C  
ATOM   4295  O   ASN   291      15.695  33.204 -35.448  1.00  0.00           O  
ATOM   4296  CB  ASN   291      13.909  34.496 -37.413  1.00  0.00           C  
ATOM   4297 1HB  ASN   291      13.870  34.708 -36.338  1.00116853           H  
ATOM   4298 2HB  ASN   291      12.985  33.962 -37.643  1.00116853           H  
ATOM   4299  CG  ASN   291      13.864  35.801 -38.154  1.00  0.00           C  
ATOM   4300  OD1 ASN   291      13.526  35.926 -39.328  1.00  0.00           O  
ATOM   4301  ND2 ASN   291      14.287  36.872 -37.424  1.00  0.00           N  
ATOM   4302 1HD2 ASN   291      14.489  36.843 -36.434  1.00117323           H  
ATOM   4303 2HD2 ASN   291      14.418  37.765 -37.914  1.00117323           H  
ATOM   4304  N   GLY   292      16.006  31.520 -36.977  1.00  0.00           N  
ATOM   4305  H   GLY   292      15.950  31.238 -37.956  1.00117324           H  
ATOM   4306  CA  GLY   292      16.455  30.561 -35.990  1.00  0.00           C  
ATOM   4307 1HA  GLY   292      16.855  29.687 -36.505  1.00117324           H  
ATOM   4308 2HA  GLY   292      17.235  31.025 -35.386  1.00117324           H  
ATOM   4309  C   GLY   292      15.341  30.085 -35.075  1.00  0.00           C  
ATOM   4310  O   GLY   292      15.592  29.580 -33.984  1.00  0.00           O  
ATOM   4311  N   THR   293      14.078  30.161 -35.622  1.00  0.00           N  
ATOM   4312  H   THR   293      13.986  30.369 -36.616  1.00120569           H  
ATOM   4313  CA  THR   293      12.851  30.011 -34.842  1.00  0.00           C  
ATOM   4314  HA  THR   293      13.037  30.455 -33.855  1.00120570           H  
ATOM   4315  C   THR   293      12.439  28.565 -34.569  1.00  0.00           C  
ATOM   4316  O   THR   293      11.758  28.288 -33.581  1.00  0.00           O  
ATOM   4317  CB  THR   293      11.675  30.736 -35.534  1.00  0.00           C  
ATOM   4318  HB  THR   293      10.722  30.375 -35.131  1.00122908           H  
ATOM   4319  OG1 THR   293      11.664  30.432 -36.933  1.00  0.00           O  
ATOM   4320 1HG  THR   293      12.115  31.140 -37.456  1.00122909           H  
ATOM   4321  CG2 THR   293      11.730  32.243 -35.326  1.00  0.00           C  
ATOM   4322 1HG2 THR   293      12.684  32.649 -35.670  1.00122909           H  
ATOM   4323 2HG2 THR   293      11.613  32.499 -34.269  1.00122909           H  
ATOM   4324 3HG2 THR   293      10.942  32.742 -35.899  1.00122909           H  
ATOM   4325  N   ARG   294      12.756  27.665 -35.563  1.00  0.00           N  
ATOM   4326  H   ARG   294      13.308  28.003 -36.350  1.00111297           H  
ATOM   4327  CA  ARG   294      12.382  26.250 -35.543  1.00  0.00           C  
ATOM   4328  HA  ARG   294      12.283  25.925 -34.502  1.00111297           H  
ATOM   4329  C   ARG   294      13.581  25.533 -36.206  1.00  0.00           C  
ATOM   4330  O   ARG   294      14.212  26.082 -37.117  1.00  0.00           O  
ATOM   4331  CB  ARG   294      11.077  25.941 -36.329  1.00  0.00           C  
ATOM   4332 1HB  ARG   294      11.299  25.911 -37.401  1.00113808           H  
ATOM   4333 2HB  ARG   294      10.749  24.926 -36.073  1.00113808           H  
ATOM   4334  CG  ARG   294       9.910  26.921 -36.102  1.00  0.00           C  
ATOM   4335 1HG  ARG   294      10.222  27.930 -36.397  1.00113808           H  
ATOM   4336 2HG  ARG   294       9.669  26.967 -35.034  1.00113808           H  
ATOM   4337  CD  ARG   294       8.624  26.579 -36.889  1.00  0.00           C  
ATOM   4338 1HD  ARG   294       8.185  25.657 -36.503  1.00120470           H  
ATOM   4339 2HD  ARG   294       8.853  26.471 -37.951  1.00120470           H  
ATOM   4340  NE  ARG   294       7.631  27.672 -36.741  1.00  0.00           N  
ATOM   4341  HE  ARG   294       7.914  28.493 -36.217  1.00120471           H  
ATOM   4342  CZ  ARG   294       6.348  27.696 -37.212  1.00  0.00           C  
ATOM   4343  NH1 ARG   294       5.810  26.742 -37.996  1.00  0.00           N  
ATOM   4344 1HH1 ARG   294       6.355  26.125 -38.615  1.00120471           H  
ATOM   4345 2HH1 ARG   294       4.778  26.733 -38.118  1.00120471           H  
ATOM   4346  NH2 ARG   294       5.557  28.754 -36.889  1.00  0.00           N1+
ATOM   4347 1HH2 ARG   294       5.876  29.522 -36.317  1.00117347           H  
ATOM   4348 2HH2 ARG   294       4.657  28.885 -37.381  1.00117347           H  
ATOM   4349  N   GLY   295      13.836  24.241 -35.805  1.00  0.00           N  
ATOM   4350  H   GLY   295      13.220  23.803 -35.106  1.00117347           H  
ATOM   4351  CA  GLY   295      14.897  23.431 -36.402  1.00  0.00           C  
ATOM   4352 1HA  GLY   295      15.780  24.047 -36.585  1.00117348           H  
ATOM   4353 2HA  GLY   295      15.138  22.615 -35.716  1.00117348           H  
ATOM   4354  C   GLY   295      14.350  22.861 -37.702  1.00  0.00           C  
ATOM   4355  O   GLY   295      13.133  22.727 -37.872  1.00  0.00           O  
ATOM   4356  N   MET   296      15.273  22.532 -38.673  1.00  0.00           N  
ATOM   4357  H   MET   296      16.280  22.676 -38.516  1.00124853           H  
ATOM   4358  CA  MET   296      14.846  21.983 -39.969  1.00  0.00           C  
ATOM   4359  HA  MET   296      13.763  21.834 -39.949  1.00124853           H  
ATOM   4360  C   MET   296      15.538  20.634 -40.183  1.00  0.00           C  
ATOM   4361  O   MET   296      16.746  20.480 -40.006  1.00  0.00           O  
ATOM   4362  CB  MET   296      15.189  22.965 -41.088  1.00  0.00           C  
ATOM   4363 1HB  MET   296      16.274  23.010 -41.204  1.00124030           H  
ATOM   4364 2HB  MET   296      14.855  23.963 -40.784  1.00124030           H  
ATOM   4365  CG  MET   296      14.556  22.616 -42.430  1.00  0.00           C  
ATOM   4366 1HG  MET   296      13.465  22.600 -42.352  1.00124031           H  
ATOM   4367 2HG  MET   296      14.884  21.633 -42.773  1.00124031           H  
ATOM   4368  SD  MET   296      15.065  23.877 -43.653  1.00  0.00           S  
ATOM   4369  CE  MET   296      14.240  23.180 -45.098  1.00  0.00           C  
ATOM   4370 1HE  MET   296      14.415  23.821 -45.966  1.00116901           H  
ATOM   4371 2HE  MET   296      13.163  23.111 -44.928  1.00116901           H  
ATOM   4372 3HE  MET   296      14.647  22.192 -45.306  1.00116901           H  
ATOM   4373  N   ILE   297      14.684  19.630 -40.617  1.00  0.00           N  
ATOM   4374  H   ILE   297      13.684  19.828 -40.777  1.00116902           H  
ATOM   4375  CA  ILE   297      15.143  18.255 -40.853  1.00  0.00           C  
ATOM   4376  HA  ILE   297      15.990  18.054 -40.185  1.00116902           H  
ATOM   4377  C   ILE   297      15.606  18.155 -42.318  1.00  0.00           C  
ATOM   4378  O   ILE   297      14.817  18.092 -43.264  1.00  0.00           O  
ATOM   4379  CB  ILE   297      14.017  17.220 -40.587  1.00  0.00           C  
ATOM   4380  HB  ILE   297      13.202  17.397 -41.302  1.00121471           H  
ATOM   4381  CG1 ILE   297      13.442  17.384 -39.167  1.00  0.00           C  
ATOM   4382 1HG1 ILE   297      14.218  17.184 -38.418  1.00121472           H  
ATOM   4383 2HG1 ILE   297      13.120  18.418 -39.023  1.00121472           H  
ATOM   4384  CG2 ILE   297      14.529  15.787 -40.802  1.00  0.00           C  
ATOM   4385 1HG2 ILE   297      15.311  15.535 -40.077  1.00121253           H  
ATOM   4386 2HG2 ILE   297      14.943  15.650 -41.806  1.00121253           H  
ATOM   4387 3HG2 ILE   297      13.721  15.058 -40.696  1.00121253           H  
ATOM   4388  CD1 ILE   297      12.237  16.504 -38.891  1.00  0.00           C  
ATOM   4389 1HD1 ILE   297      12.532  15.460 -38.762  1.00121253           H  
ATOM   4390 2HD1 ILE   297      11.507  16.558 -39.702  1.00121253           H  
ATOM   4391 3HD1 ILE   297      11.740  16.832 -37.973  1.00121253           H  
ATOM   4392  N   VAL   298      16.980  18.192 -42.484  1.00  0.00           N  
ATOM   4393  H   VAL   298      17.599  18.311 -41.682  1.00121253           H  
ATOM   4394  CA  VAL   298      17.563  18.020 -43.807  1.00  0.00           C  
ATOM   4395  HA  VAL   298      16.764  17.696 -44.488  1.00121254           H  
ATOM   4396  C   VAL   298      18.606  16.884 -43.807  1.00  0.00           C  
ATOM   4397  O   VAL   298      19.274  16.576 -42.826  1.00  0.00           O  
ATOM   4398  CB  VAL   298      18.163  19.323 -44.390  1.00  0.00           C  
ATOM   4399  HB  VAL   298      18.530  19.109 -45.403  1.00115503           H  
ATOM   4400  CG1 VAL   298      17.103  20.417 -44.515  1.00  0.00           C  
ATOM   4401 1HG1 VAL   298      16.775  20.757 -43.530  1.00115503           H  
ATOM   4402 2HG1 VAL   298      16.231  20.058 -45.069  1.00115503           H  
ATOM   4403 3HG1 VAL   298      17.501  21.287 -45.046  1.00115503           H  
ATOM   4404  CG2 VAL   298      19.349  19.849 -43.582  1.00  0.00           C  
ATOM   4405 1HG2 VAL   298      19.054  20.072 -42.553  1.00119117           H  
ATOM   4406 2HG2 VAL   298      19.744  20.770 -44.027  1.00119117           H  
ATOM   4407 3HG2 VAL   298      20.170  19.126 -43.555  1.00119117           H  
ATOM   4408  N   ASP   299      18.782  16.348 -45.065  1.00  0.00           N  
ATOM   4409  H   ASP   299      18.121  16.597 -45.793  1.00119118           H  
ATOM   4410  CA  ASP   299      19.894  15.486 -45.466  1.00  0.00           C  
ATOM   4411  HA  ASP   299      20.128  14.793 -44.652  1.00119118           H  
ATOM   4412  C   ASP   299      21.061  16.464 -45.680  1.00  0.00           C  
ATOM   4413  O   ASP   299      20.876  17.604 -46.108  1.00  0.00           O  
ATOM   4414  CB  ASP   299      19.509  14.785 -46.758  1.00  0.00           C  
ATOM   4415 1HB  ASP   299      19.361  15.509 -47.565  1.00117383           H  
ATOM   4416 2HB  ASP   299      18.548  14.270 -46.640  1.00117383           H  
ATOM   4417  CG  ASP   299      20.581  13.802 -47.185  1.00  0.00           C  
ATOM   4418  OD1 ASP   299      21.667  14.324 -47.578  1.00  0.00           O  
ATOM   4419  OD2 ASP   299      20.237  12.580 -47.110  1.00  0.00           O1-
ATOM   4420  N   LEU   300      22.310  15.954 -45.401  1.00  0.00           N  
ATOM   4421  H   LEU   300      22.394  14.972 -45.157  1.00119048           H  
ATOM   4422  CA  LEU   300      23.521  16.764 -45.480  1.00  0.00           C  
ATOM   4423  HA  LEU   300      23.270  17.795 -45.210  1.00119048           H  
ATOM   4424  C   LEU   300      24.031  16.797 -46.930  1.00  0.00           C  
ATOM   4425  O   LEU   300      24.519  17.812 -47.438  1.00  0.00           O  
ATOM   4426  CB  LEU   300      24.601  16.200 -44.553  1.00  0.00           C  
ATOM   4427 1HB  LEU   300      24.850  15.177 -44.865  1.00118349           H  
ATOM   4428 2HB  LEU   300      25.515  16.785 -44.687  1.00118349           H  
ATOM   4429  CG  LEU   300      24.215  16.181 -43.059  1.00  0.00           C  
ATOM   4430  HG  LEU   300      23.319  15.560 -42.929  1.00118349           H  
ATOM   4431  CD1 LEU   300      25.336  15.536 -42.240  1.00  0.00           C  
ATOM   4432 1HD1 LEU   300      26.255  16.129 -42.286  1.00125192           H  
ATOM   4433 2HD1 LEU   300      25.562  14.530 -42.609  1.00125192           H  
ATOM   4434 3HD1 LEU   300      25.045  15.444 -41.189  1.00125192           H  
ATOM   4435  CD2 LEU   300      23.907  17.576 -42.512  1.00  0.00           C  
ATOM   4436 1HD2 LEU   300      24.742  18.262 -42.684  1.00125192           H  
ATOM   4437 2HD2 LEU   300      23.716  17.537 -41.435  1.00125192           H  
ATOM   4438 3HD2 LEU   300      23.015  18.002 -42.980  1.00125192           H  
ATOM   4439  N   ALA   301      23.933  15.606 -47.621  1.00  0.00           N  
ATOM   4440  H   ALA   301      23.261  14.886 -47.296  1.00125193           H  
ATOM   4441  C   ALA   301      23.805  16.074 -49.988  1.00  0.00           C  
ATOM   4442  O   ALA   301      24.288  16.513 -51.029  1.00  0.00           O  
ATOM   4443  CA  ALA   301      24.628  15.386 -48.890  1.00  0.00           C  
ATOM   4444  HA  ALA   301      25.603  15.876 -48.829  1.00125190           H  
ATOM   4445  CB  ALA   301      24.783  13.906 -49.189  1.00  0.00           C  
ATOM   4446 1HB  ALA   301      23.811  13.407 -49.278  1.00125190           H  
ATOM   4447 2HB  ALA   301      25.343  13.404 -48.393  1.00125190           H  
ATOM   4448 3HB  ALA   301      25.317  13.755 -50.134  1.00125190           H  
ATOM   4449  N   LYS   302      22.447  16.111 -49.723  1.00  0.00           N  
ATOM   4450  H   LYS   302      22.118  15.614 -48.875  1.00114952           H  
ATOM   4451  CA  LYS   302      21.493  16.776 -50.601  1.00  0.00           C  
ATOM   4452  HA  LYS   302      21.701  16.443 -51.625  1.00114952           H  
ATOM   4453  C   LYS   302      21.667  18.310 -50.564  1.00  0.00           C  
ATOM   4454  O   LYS   302      21.086  19.060 -51.352  1.00  0.00           O  
ATOM   4455  CB  LYS   302      20.079  16.410 -50.174  1.00  0.00           C  
ATOM   4456 1HB  LYS   302      20.042  15.344 -49.917  1.00120228           H  
ATOM   4457 2HB  LYS   302      19.821  16.966 -49.262  1.00120228           H  
ATOM   4458  CG  LYS   302      19.024  16.672 -51.246  1.00  0.00           C  
ATOM   4459 1HG  LYS   302      19.029  17.720 -51.562  1.00120229           H  
ATOM   4460 2HG  LYS   302      19.230  16.060 -52.132  1.00120229           H  
ATOM   4461  CD  LYS   302      17.657  16.331 -50.674  1.00  0.00           C  
ATOM   4462 1HD  LYS   302      17.473  16.963 -49.796  1.00120229           H  
ATOM   4463 2HD  LYS   302      17.664  15.291 -50.325  1.00120229           H  
ATOM   4464  CE  LYS   302      16.545  16.519 -51.686  1.00  0.00           C  
ATOM   4465 1HE  LYS   302      16.643  15.825 -52.526  1.00120229           H  
ATOM   4466 2HE  LYS   302      16.490  17.545 -52.062  1.00120229           H  
ATOM   4467  NZ  LYS   302      15.270  16.229 -51.034  1.00  0.00           N1+
ATOM   4468 1HZ  LYS   302      15.342  15.376 -50.378  1.00122475           H  
ATOM   4469 2HZ  LYS   302      14.446  16.124 -51.624  1.00122475           H  
ATOM   4470 3HZ  LYS   302      15.037  16.915 -50.236  1.00122475           H  
ATOM   4471  N   THR   303      22.501  18.795 -49.573  1.00  0.00           N  
ATOM   4472  H   THR   303      22.895  18.145 -48.893  1.00122475           H  
ATOM   4473  CA  THR   303      22.829  20.203 -49.512  1.00  0.00           C  
ATOM   4474  HA  THR   303      21.914  20.755 -49.765  1.00122475           H  
ATOM   4475  C   THR   303      23.857  20.538 -50.590  1.00  0.00           C  
ATOM   4476  O   THR   303      23.937  21.682 -51.047  1.00  0.00           O  
ATOM   4477  CB  THR   303      23.333  20.712 -48.153  1.00  0.00           C  
ATOM   4478  HB  THR   303      23.391  21.801 -48.223  1.00117592           H  
ATOM   4479  OG1 THR   303      24.661  20.282 -47.831  1.00  0.00           O  
ATOM   4480 1HG  THR   303      24.618  19.293 -47.700  1.00117592           H  
ATOM   4481  CG2 THR   303      22.397  20.345 -47.016  1.00  0.00           C  
ATOM   4482 1HG2 THR   303      22.359  19.265 -46.888  1.00117592           H  
ATOM   4483 2HG2 THR   303      21.384  20.708 -47.194  1.00117592           H  
ATOM   4484 3HG2 THR   303      22.754  20.743 -46.066  1.00117592           H  
ATOM   4485  N   ASP   304      24.711  19.542 -50.973  1.00  0.00           N  
ATOM   4486  H   ASP   304      24.461  18.575 -50.765  1.00115160           H  
ATOM   4487  CA  ASP   304      26.007  19.806 -51.594  1.00  0.00           C  
ATOM   4488  HA  ASP   304      26.475  20.565 -50.957  1.00115160           H  
ATOM   4489  C   ASP   304      25.899  20.392 -53.020  1.00  0.00           C  
ATOM   4490  O   ASP   304      24.882  20.299 -53.721  1.00  0.00           O  
ATOM   4491  CB  ASP   304      26.855  18.542 -51.633  1.00  0.00           C  
ATOM   4492 1HB  ASP   304      27.796  18.715 -52.166  1.00120188           H  
ATOM   4493 2HB  ASP   304      26.330  17.756 -52.190  1.00120188           H  
ATOM   4494  CG  ASP   304      27.221  18.015 -50.259  1.00  0.00           C  
ATOM   4495  OD1 ASP   304      27.114  18.809 -49.278  1.00  0.00           O  
ATOM   4496  OD2 ASP   304      27.599  16.814 -50.235  1.00  0.00           O1-
ATOM   4497  N   PRO   305      27.015  21.078 -53.467  1.00  0.00           N  
ATOM   4498  CA  PRO   305      27.259  21.351 -54.875  1.00  0.00           C  
ATOM   4499  HA  PRO   305      26.323  21.468 -55.431  1.00116521           H  
ATOM   4500  C   PRO   305      28.076  20.184 -55.462  1.00  0.00           C  
ATOM   4501  O   PRO   305      28.819  19.471 -54.788  1.00  0.00           O  
ATOM   4502  CB  PRO   305      28.100  22.624 -54.850  1.00  0.00           C  
ATOM   4503 1HB  PRO   305      28.710  22.769 -55.747  1.00115907           H  
ATOM   4504 2HB  PRO   305      27.450  23.499 -54.732  1.00115907           H  
ATOM   4505  CG  PRO   305      28.955  22.455 -53.596  1.00  0.00           C  
ATOM   4506 1HG  PRO   305      29.269  23.413 -53.170  1.00115907           H  
ATOM   4507 2HG  PRO   305      29.863  21.890 -53.835  1.00115907           H  
ATOM   4508  CD  PRO   305      28.071  21.658 -52.640  1.00  0.00           C  
ATOM   4509 1HD  PRO   305      27.605  22.312 -51.897  1.00115908           H  
ATOM   4510 2HD  PRO   305      28.628  20.878 -52.115  1.00115908           H  
ATOM   4511  N   ALA   306      28.001  20.074 -56.835  1.00  0.00           N  
ATOM   4512  H   ALA   306      27.380  20.666 -57.374  1.00121908           H  
ATOM   4513  CA  ALA   306      28.863  19.120 -57.530  1.00  0.00           C  
ATOM   4514  HA  ALA   306      28.872  18.185 -56.959  1.00121908           H  
ATOM   4515  C   ALA   306      30.276  19.722 -57.563  1.00  0.00           C  
ATOM   4516  O   ALA   306      30.474  20.931 -57.706  1.00  0.00           O  
ATOM   4517  CB  ALA   306      28.377  18.853 -58.945  1.00  0.00           C  
ATOM   4518 1HB  ALA   306      28.364  19.772 -59.542  1.00115199           H  
ATOM   4519 2HB  ALA   306      27.361  18.446 -58.938  1.00115199           H  
ATOM   4520 3HB  ALA   306      29.031  18.137 -59.454  1.00115199           H  
ATOM   4521  N   GLY   307      31.295  18.802 -57.443  1.00  0.00           N  
ATOM   4522  H   GLY   307      31.085  17.774 -57.486  1.00115200           H  
ATOM   4523  CA  GLY   307      32.671  19.200 -57.234  1.00  0.00           C  
ATOM   4524 1HA  GLY   307      33.307  18.416 -57.656  1.00115200           H  
ATOM   4525 2HA  GLY   307      32.866  20.143 -57.755  1.00115200           H  
ATOM   4526  C   GLY   307      33.054  19.376 -55.761  1.00  0.00           C  
ATOM   4527  O   GLY   307      34.127  19.897 -55.450  1.00  0.00           O  
ATOM   4528  N   TRP   308      32.207  18.806 -54.837  1.00  0.00           N  
ATOM   4529  H   TRP   308      31.363  18.316 -55.175  1.00117386           H  
ATOM   4530  CA  TRP   308      32.481  18.789 -53.389  1.00  0.00           C  
ATOM   4531  HA  TRP   308      33.204  19.580 -53.174  1.00117386           H  
ATOM   4532  C   TRP   308      33.168  17.451 -53.079  1.00  0.00           C  
ATOM   4533  O   TRP   308      34.147  17.339 -52.343  1.00  0.00           O  
ATOM   4534  CB  TRP   308      31.189  18.971 -52.591  1.00  0.00           C  
ATOM   4535 1HB  TRP   308      30.704  19.898 -52.914  1.00118030           H  
ATOM   4536 2HB  TRP   308      30.484  18.162 -52.820  1.00118030           H  
ATOM   4537  CG  TRP   308      31.383  19.050 -51.108  1.00  0.00           C  
ATOM   4538  CD1 TRP   308      30.799  18.220 -50.171  1.00  0.00           C  
ATOM   4539 1HD  TRP   308      30.114  17.388 -50.284  1.00118030           H  
ATOM   4540  CD2 TRP   308      32.186  19.989 -50.385  1.00  0.00           C  
ATOM   4541  NE1 TRP   308      31.237  18.588 -48.929  1.00  0.00           N  
ATOM   4542 1HE  TRP   308      30.974  18.140 -48.060  1.00116437           H  
ATOM   4543  CE2 TRP   308      32.089  19.661 -49.032  1.00  0.00           C  
ATOM   4544  CE3 TRP   308      32.995  21.086 -50.756  1.00  0.00           C  
ATOM   4545 3HE  TRP   308      33.087  21.387 -51.795  1.00116438           H  
ATOM   4546  CZ2 TRP   308      32.776  20.362 -48.039  1.00  0.00           C  
ATOM   4547 2HZ  TRP   308      32.684  20.094 -46.994  1.00123843           H  
ATOM   4548  CZ3 TRP   308      33.696  21.791 -49.774  1.00  0.00           C  
ATOM   4549 3HZ  TRP   308      34.358  22.607 -50.061  1.00123844           H  
ATOM   4550  CH2 TRP   308      33.590  21.425 -48.437  1.00  0.00           C  
ATOM   4551 2HH  TRP   308      34.163  21.968 -47.689  1.00123844           H  
ATOM   4552  N   GLU   309      32.638  16.381 -53.742  1.00  0.00           N  
ATOM   4553  H   GLU   309      31.757  16.582 -54.264  1.00118465           H  
ATOM   4554  CA  GLU   309      33.091  14.994 -53.810  1.00  0.00           C  
ATOM   4555  HA  GLU   309      33.244  14.660 -52.777  1.00118465           H  
ATOM   4556  C   GLU   309      34.448  14.801 -54.534  1.00  0.00           C  
ATOM   4557  O   GLU   309      34.768  13.756 -55.109  1.00  0.00           O  
ATOM   4558  CB  GLU   309      31.988  14.130 -54.478  1.00  0.00           C  
ATOM   4559 1HB  GLU   309      32.299  13.078 -54.460  1.00121936           H  
ATOM   4560 2HB  GLU   309      31.077  14.194 -53.868  1.00121936           H  
ATOM   4561  CG  GLU   309      31.627  14.498 -55.937  1.00  0.00           C  
ATOM   4562 1HG  GLU   309      30.896  13.765 -56.299  1.00121936           H  
ATOM   4563 2HG  GLU   309      32.516  14.393 -56.568  1.00121936           H  
ATOM   4564  CD  GLU   309      31.021  15.877 -56.203  1.00  0.00           C  
ATOM   4565  OE1 GLU   309      30.714  16.562 -55.180  1.00  0.00           O  
ATOM   4566  OE2 GLU   309      31.002  16.282 -57.403  1.00  0.00           O1-
ATOM   4567  N   SER   310      35.348  15.832 -54.371  1.00  0.00           N  
ATOM   4568  H   SER   310      35.049  16.621 -53.802  1.00122796           H  
ATOM   4569  CA  SER   310      36.694  15.858 -54.947  1.00  0.00           C  
ATOM   4570  HA  SER   310      37.237  15.021 -54.490  1.00122796           H  
ATOM   4571  C   SER   310      37.445  17.146 -54.565  1.00  0.00           C  
ATOM   4572  O   SER   310      38.340  17.613 -55.270  1.00  0.00           O  
ATOM   4573  CB  SER   310      36.669  15.685 -56.476  1.00  0.00           C  
ATOM   4574 1HB  SER   310      37.598  16.024 -56.943  1.00115070           H  
ATOM   4575 2HB  SER   310      35.844  16.246 -56.929  1.00115070           H  
ATOM   4576  OG  SER   310      36.527  14.308 -56.838  1.00  0.00           O  
ATOM   4577  HG  SER   310      35.800  13.941 -56.278  1.00115070           H  
ATOM   4578  N   ASP   311      37.158  17.634 -53.302  1.00  0.00           N  
ATOM   4579  H   ASP   311      36.475  17.172 -52.709  1.00120216           H  
ATOM   4580  CA  ASP   311      37.851  18.786 -52.711  1.00  0.00           C  
ATOM   4581  HA  ASP   311      38.233  19.415 -53.524  1.00120217           H  
ATOM   4582  C   ASP   311      39.076  18.210 -51.942  1.00  0.00           C  
ATOM   4583  O   ASP   311      39.383  17.016 -51.968  1.00  0.00           O  
ATOM   4584  CB  ASP   311      36.876  19.566 -51.813  1.00  0.00           C  
ATOM   4585 1HB  ASP   311      36.655  18.991 -50.905  1.00114021           H  
ATOM   4586 2HB  ASP   311      35.926  19.717 -52.341  1.00114021           H  
ATOM   4587  CG  ASP   311      37.389  20.941 -51.393  1.00  0.00           C  
ATOM   4588  OD1 ASP   311      38.564  21.212 -51.799  1.00  0.00           O  
ATOM   4589  OD2 ASP   311      36.644  21.629 -50.644  1.00  0.00           O1-
ATOM   4590  N   LYS   312      39.812  19.143 -51.240  1.00  0.00           N  
ATOM   4591  H   LYS   312      39.528  20.146 -51.341  1.00122467           H  
ATOM   4592  CA  LYS   312      40.940  18.785 -50.390  1.00  0.00           C  
ATOM   4593  HA  LYS   312      40.743  17.788 -49.977  1.00122468           H  
ATOM   4594  C   LYS   312      41.089  19.784 -49.233  1.00  0.00           C  
ATOM   4595  O   LYS   312      41.170  20.996 -49.426  1.00  0.00           O  
ATOM   4596  CB  LYS   312      42.245  18.720 -51.208  1.00  0.00           C  
ATOM   4597 1HB  LYS   312      43.042  18.312 -50.572  1.00119529           H  
ATOM   4598 2HB  LYS   312      42.118  18.024 -52.047  1.00119529           H  
ATOM   4599  CG  LYS   312      42.702  20.083 -51.748  1.00  0.00           C  
ATOM   4600 1HG  LYS   312      41.888  20.566 -52.301  1.00119529           H  
ATOM   4601 2HG  LYS   312      42.960  20.732 -50.908  1.00119529           H  
ATOM   4602  CD  LYS   312      43.934  19.982 -52.637  1.00  0.00           C  
ATOM   4603 1HD  LYS   312      43.658  19.548 -53.605  1.00119530           H  
ATOM   4604 2HD  LYS   312      44.663  19.301 -52.180  1.00119530           H  
ATOM   4605  CE  LYS   312      44.613  21.331 -52.834  1.00  0.00           C  
ATOM   4606 1HE  LYS   312      45.497  21.206 -53.468  1.00114862           H  
ATOM   4607 2HE  LYS   312      44.924  21.790 -51.893  1.00114862           H  
ATOM   4608  NZ  LYS   312      43.732  22.291 -53.525  1.00  0.00           N1+
ATOM   4609 1HZ  LYS   312      43.245  21.901 -54.338  1.00114862           H  
ATOM   4610 2HZ  LYS   312      44.313  23.079 -53.910  1.00114862           H  
ATOM   4611 3HZ  LYS   312      42.985  22.738 -52.928  1.00114862           H  
ATOM   4612  N   HIS   313      41.199  19.233 -47.980  1.00  0.00           N  
ATOM   4613  H   HIS   313      41.001  18.245 -47.816  1.00114862           H  
ATOM   4614  CA  HIS   313      41.523  20.042 -46.795  1.00  0.00           C  
ATOM   4615  HA  HIS   313      40.796  20.860 -46.748  1.00114863           H  
ATOM   4616  C   HIS   313      42.935  20.615 -46.973  1.00  0.00           C  
ATOM   4617  O   HIS   313      43.805  20.033 -47.626  1.00  0.00           O  
ATOM   4618  CB  HIS   313      41.496  19.207 -45.506  1.00  0.00           C  
ATOM   4619 1HB  HIS   313      41.648  19.854 -44.634  1.00120521           H  
ATOM   4620 2HB  HIS   313      42.329  18.491 -45.504  1.00120521           H  
ATOM   4621  CG  HIS   313      40.228  18.437 -45.358  1.00  0.00           C  
ATOM   4622  ND1 HIS   313      39.877  17.517 -46.330  1.00  0.00           N  
ATOM   4623  CD2 HIS   313      39.268  18.489 -44.370  1.00  0.00           C  
ATOM   4624 2HD  HIS   313      39.172  19.070 -43.463  1.00117352           H  
ATOM   4625  CE1 HIS   313      38.715  17.044 -45.948  1.00  0.00           C  
ATOM   4626 1HE  HIS   313      38.120  16.308 -46.470  1.00117353           H  
ATOM   4627  NE2 HIS   313      38.296  17.622 -44.784  1.00  0.00           N  
ATOM   4628 2HE  HIS   313      37.397  17.437 -44.336  1.00117353           H  
ATOM   4629  N   ILE   314      43.161  21.799 -46.306  1.00  0.00           N  
ATOM   4630  H   ILE   314      42.438  22.165 -45.623  1.00122693           H  
ATOM   4631  CA  ILE   314      44.406  22.547 -46.458  1.00  0.00           C  
ATOM   4632  HA  ILE   314      45.097  21.982 -47.095  1.00122693           H  
ATOM   4633  C   ILE   314      45.020  22.571 -45.061  1.00  0.00           C  
ATOM   4634  O   ILE   314      45.245  23.588 -44.412  1.00  0.00           O  
ATOM   4635  CB  ILE   314      44.184  23.936 -47.072  1.00  0.00           C  
ATOM   4636  HB  ILE   314      43.595  24.517 -46.359  1.00120699           H  
ATOM   4637  CG1 ILE   314      43.377  23.883 -48.385  1.00  0.00           C  
ATOM   4638 1HG1 ILE   314      42.383  23.464 -48.193  1.00120699           H  
ATOM   4639 2HG1 ILE   314      43.206  24.903 -48.739  1.00120699           H  
ATOM   4640  CG2 ILE   314      45.516  24.671 -47.292  1.00  0.00           C  
ATOM   4641 1HG2 ILE   314      46.229  24.057 -47.851  1.00120699           H  
ATOM   4642 2HG2 ILE   314      45.988  24.944 -46.344  1.00120699           H  
ATOM   4643 3HG2 ILE   314      45.364  25.600 -47.849  1.00120699           H  
ATOM   4644  CD1 ILE   314      44.031  23.104 -49.511  1.00  0.00           C  
ATOM   4645 1HD1 ILE   314      44.162  22.051 -49.258  1.00120700           H  
ATOM   4646 2HD1 ILE   314      45.010  23.513 -49.770  1.00120700           H  
ATOM   4647 3HD1 ILE   314      43.399  23.152 -50.402  1.00120700           H  
ATOM   4648  N   THR   315      45.360  21.311 -44.626  1.00  0.00           N  
ATOM   4649  H   THR   315      45.126  20.485 -45.171  1.00120730           H  
ATOM   4650  CA  THR   315      46.084  21.046 -43.397  1.00  0.00           C  
ATOM   4651  HA  THR   315      45.900  21.872 -42.710  1.00120731           H  
ATOM   4652  C   THR   315      47.576  20.972 -43.795  1.00  0.00           C  
ATOM   4653  O   THR   315      47.996  20.116 -44.582  1.00  0.00           O  
ATOM   4654  CB  THR   315      45.625  19.740 -42.733  1.00  0.00           C  
ATOM   4655  HB  THR   315      46.412  19.390 -42.060  1.00122715           H  
ATOM   4656  OG1 THR   315      45.380  18.724 -43.716  1.00  0.00           O  
ATOM   4657 1HG  THR   315      45.431  17.839 -43.222  1.00122715           H  
ATOM   4658  CG2 THR   315      44.332  19.944 -41.948  1.00  0.00           C  
ATOM   4659 1HG2 THR   315      43.515  20.249 -42.611  1.00122716           H  
ATOM   4660 2HG2 THR   315      44.454  20.699 -41.166  1.00122716           H  
ATOM   4661 3HG2 THR   315      44.009  19.010 -41.477  1.00122716           H  
ATOM   4662  N   PRO   316      48.404  21.975 -43.322  1.00  0.00           N  
ATOM   4663  CA  PRO   316      49.823  22.043 -43.672  1.00  0.00           C  
ATOM   4664  HA  PRO   316      49.947  21.895 -44.751  1.00121778           H  
ATOM   4665  C   PRO   316      50.721  21.015 -42.957  1.00  0.00           C  
ATOM   4666  O   PRO   316      50.293  20.104 -42.252  1.00  0.00           O  
ATOM   4667  CB  PRO   316      50.206  23.450 -43.242  1.00  0.00           C  
ATOM   4668 1HB  PRO   316      51.248  23.534 -42.956  1.00123015           H  
ATOM   4669 2HB  PRO   316      49.989  24.162 -44.048  1.00123015           H  
ATOM   4670  CG  PRO   316      49.304  23.723 -42.051  1.00  0.00           C  
ATOM   4671 1HG  PRO   316      49.227  24.784 -41.818  1.00123015           H  
ATOM   4672 2HG  PRO   316      49.669  23.196 -41.163  1.00123015           H  
ATOM   4673  CD  PRO   316      48.002  23.111 -42.495  1.00  0.00           C  
ATOM   4674 1HD  PRO   316      47.440  23.804 -43.128  1.00123015           H  
ATOM   4675 2HD  PRO   316      47.379  22.808 -41.658  1.00123015           H  
ATOM   4676  N   LYS   317      52.091  21.170 -43.187  1.00  0.00           N  
ATOM   4677  H   LYS   317      52.462  21.958 -43.738  1.00123016           H  
ATOM   4678  CA  LYS   317      53.027  20.199 -42.608  1.00  0.00           C  
ATOM   4679  HA  LYS   317      52.580  19.200 -42.692  1.00117266           H  
ATOM   4680  C   LYS   317      53.215  20.468 -41.103  1.00  0.00           C  
ATOM   4681  O   LYS   317      53.686  19.629 -40.337  1.00  0.00           O  
ATOM   4682  CB  LYS   317      54.385  20.226 -43.319  1.00  0.00           C  
ATOM   4683 1HB  LYS   317      54.781  21.249 -43.334  1.00117267           H  
ATOM   4684 2HB  LYS   317      55.106  19.622 -42.752  1.00117267           H  
ATOM   4685  CG  LYS   317      54.296  19.678 -44.749  1.00  0.00           C  
ATOM   4686 1HG  LYS   317      53.922  18.648 -44.722  1.00124771           H  
ATOM   4687 2HG  LYS   317      53.579  20.268 -45.331  1.00124771           H  
ATOM   4688  CD  LYS   317      55.658  19.709 -45.446  1.00  0.00           C  
ATOM   4689 1HD  LYS   317      56.387  19.141 -44.854  1.00124771           H  
ATOM   4690 2HD  LYS   317      56.019  20.744 -45.491  1.00124771           H  
ATOM   4691  CE  LYS   317      55.576  19.127 -46.852  1.00  0.00           C  
ATOM   4692 1HE  LYS   317      54.878  19.683 -47.485  1.00124771           H  
ATOM   4693 2HE  LYS   317      55.306  18.068 -46.844  1.00124771           H  
ATOM   4694  NZ  LYS   317      56.913  19.229 -47.492  1.00  0.00           N1+
ATOM   4695 1HZ  LYS   317      57.232  20.209 -47.543  1.00124772           H  
ATOM   4696 2HZ  LYS   317      56.885  18.854 -48.450  1.00124772           H  
ATOM   4697 3HZ  LYS   317      57.626  18.698 -46.972  1.00124772           H  
ATOM   4698  N   ASN   318      52.919  21.761 -40.745  1.00  0.00           N  
ATOM   4699  H   ASN   318      52.664  22.419 -41.484  1.00118562           H  
ATOM   4700  CA  ASN   318      52.919  22.282 -39.386  1.00  0.00           C  
ATOM   4701  HA  ASN   318      52.422  21.562 -38.725  1.00118563           H  
ATOM   4702  C   ASN   318      52.078  23.563 -39.501  1.00  0.00           C  
ATOM   4703  O   ASN   318      51.957  24.177 -40.566  1.00  0.00           O  
ATOM   4704  CB  ASN   318      54.347  22.570 -38.942  1.00  0.00           C  
ATOM   4705 1HB  ASN   318      54.819  23.281 -39.634  1.00118065           H  
ATOM   4706 2HB  ASN   318      54.949  21.654 -38.960  1.00118065           H  
ATOM   4707  CG  ASN   318      54.425  23.146 -37.554  1.00  0.00           C  
ATOM   4708  OD1 ASN   318      53.459  23.270 -36.807  1.00  0.00           O  
ATOM   4709  ND2 ASN   318      55.673  23.574 -37.230  1.00  0.00           N  
ATOM   4710 1HD2 ASN   318      56.493  23.391 -37.788  1.00114024           H  
ATOM   4711 2HD2 ASN   318      55.863  24.159 -36.386  1.00114024           H  
ATOM   4712  N   ILE   319      51.563  24.052 -38.314  1.00  0.00           N  
ATOM   4713  H   ILE   319      51.862  23.598 -37.438  1.00114024           H  
ATOM   4714  CA  ILE   319      50.621  25.185 -38.321  1.00  0.00           C  
ATOM   4715  HA  ILE   319      49.829  24.949 -39.041  1.00114024           H  
ATOM   4716  C   ILE   319      51.414  26.409 -38.862  1.00  0.00           C  
ATOM   4717  O   ILE   319      50.920  27.394 -39.405  1.00  0.00           O  
ATOM   4718  CB  ILE   319      50.037  25.486 -36.916  1.00  0.00           C  
ATOM   4719  HB  ILE   319      50.848  25.866 -36.282  1.00123901           H  
ATOM   4720  CG1 ILE   319      49.447  24.231 -36.229  1.00  0.00           C  
ATOM   4721 1HG1 ILE   319      48.574  23.873 -36.787  1.00123902           H  
ATOM   4722 2HG1 ILE   319      50.176  23.415 -36.231  1.00123902           H  
ATOM   4723  CG2 ILE   319      48.960  26.576 -37.027  1.00  0.00           C  
ATOM   4724 1HG2 ILE   319      48.151  26.256 -37.690  1.00124986           H  
ATOM   4725 2HG2 ILE   319      49.368  27.506 -37.428  1.00124986           H  
ATOM   4726 3HG2 ILE   319      48.523  26.824 -36.055  1.00124986           H  
ATOM   4727  CD1 ILE   319      49.054  24.462 -34.771  1.00  0.00           C  
ATOM   4728 1HD1 ILE   319      48.202  25.140 -34.676  1.00124986           H  
ATOM   4729 2HD1 ILE   319      49.889  24.879 -34.199  1.00124986           H  
ATOM   4730 3HD1 ILE   319      48.767  23.515 -34.303  1.00124986           H  
ATOM   4731  N   GLU   320      52.773  26.317 -38.668  1.00  0.00           N  
ATOM   4732  H   GLU   320      53.096  25.480 -38.184  1.00124987           H  
ATOM   4733  CA  GLU   320      53.728  27.320 -39.075  1.00  0.00           C  
ATOM   4734  HA  GLU   320      53.344  28.290 -38.737  1.00124987           H  
ATOM   4735  C   GLU   320      53.915  27.461 -40.601  1.00  0.00           C  
ATOM   4736  O   GLU   320      54.777  28.232 -41.028  1.00  0.00           O  
ATOM   4737  CB  GLU   320      55.089  27.046 -38.427  1.00  0.00           C  
ATOM   4738 1HB  GLU   320      55.478  26.084 -38.788  1.00119243           H  
ATOM   4739 2HB  GLU   320      55.812  27.803 -38.757  1.00119243           H  
ATOM   4740  CG  GLU   320      55.025  27.042 -36.901  1.00  0.00           C  
ATOM   4741 1HG  GLU   320      54.254  26.367 -36.516  1.00119243           H  
ATOM   4742 2HG  GLU   320      54.811  28.046 -36.525  1.00119243           H  
ATOM   4743  CD  GLU   320      56.393  26.610 -36.387  1.00  0.00           C  
ATOM   4744  OE1 GLU   320      56.398  25.502 -35.760  1.00  0.00           O  
ATOM   4745  OE2 GLU   320      57.323  27.416 -36.683  1.00  0.00           O1-
ATOM   4746  N   ASP   321      53.028  26.789 -41.425  1.00  0.00           N  
ATOM   4747  H   ASP   321      52.458  26.029 -41.034  1.00112282           H  
ATOM   4748  CA  ASP   321      52.857  27.154 -42.840  1.00  0.00           C  
ATOM   4749  HA  ASP   321      53.721  27.739 -43.166  1.00112282           H  
ATOM   4750  C   ASP   321      51.616  28.070 -43.050  1.00  0.00           C  
ATOM   4751  O   ASP   321      51.327  28.522 -44.167  1.00  0.00           O  
ATOM   4752  CB  ASP   321      52.665  25.936 -43.727  1.00  0.00           C  
ATOM   4753 1HB  ASP   321      52.314  26.244 -44.721  1.00121897           H  
ATOM   4754 2HB  ASP   321      51.859  25.354 -43.298  1.00121897           H  
ATOM   4755  CG  ASP   321      53.866  25.045 -44.007  1.00  0.00           C  
ATOM   4756  OD1 ASP   321      54.965  25.660 -44.226  1.00  0.00           O  
ATOM   4757  OD2 ASP   321      53.599  23.801 -44.082  1.00  0.00           O1-
ATOM   4758  N   GLU   322      50.803  28.281 -41.946  1.00  0.00           N  
ATOM   4759  H   GLU   322      51.077  27.914 -41.023  1.00117717           H  
ATOM   4760  CA  GLU   322      49.559  29.046 -42.060  1.00  0.00           C  
ATOM   4761  HA  GLU   322      49.126  28.845 -43.041  1.00117717           H  
ATOM   4762  C   GLU   322      49.903  30.546 -41.931  1.00  0.00           C  
ATOM   4763  O   GLU   322      50.343  31.030 -40.887  1.00  0.00           O  
ATOM   4764  CB  GLU   322      48.482  28.691 -41.018  1.00  0.00           C  
ATOM   4765 1HB  GLU   322      48.838  28.894 -40.001  1.00117326           H  
ATOM   4766 2HB  GLU   322      47.636  29.366 -41.182  1.00117326           H  
ATOM   4767  CG  GLU   322      47.997  27.248 -41.110  1.00  0.00           C  
ATOM   4768 1HG  GLU   322      48.695  26.607 -40.563  1.00117327           H  
ATOM   4769 2HG  GLU   322      48.020  26.921 -42.157  1.00117327           H  
ATOM   4770  CD  GLU   322      46.585  26.931 -40.591  1.00  0.00           C  
ATOM   4771  OE1 GLU   322      45.887  27.900 -40.165  1.00  0.00           O  
ATOM   4772  OE2 GLU   322      46.276  25.704 -40.680  1.00  0.00           O1-
ATOM   4773  N   VAL   323      49.707  31.288 -43.088  1.00  0.00           N  
ATOM   4774  H   VAL   323      49.381  30.809 -43.941  1.00124973           H  
ATOM   4775  CA  VAL   323      49.877  32.744 -43.124  1.00  0.00           C  
ATOM   4776  HA  VAL   323      50.361  33.066 -42.200  1.00124973           H  
ATOM   4777  C   VAL   323      48.429  33.267 -43.155  1.00  0.00           C  
ATOM   4778  O   VAL   323      47.750  33.237 -44.185  1.00  0.00           O  
ATOM   4779  CB  VAL   323      50.696  33.227 -44.334  1.00  0.00           C  
ATOM   4780  HB  VAL   323      50.142  33.044 -45.261  1.00124222           H  
ATOM   4781  CG1 VAL   323      50.942  34.736 -44.216  1.00  0.00           C  
ATOM   4782 1HG1 VAL   323      51.486  34.978 -43.297  1.00124222           H  
ATOM   4783 2HG1 VAL   323      50.001  35.295 -44.205  1.00124222           H  
ATOM   4784 3HG1 VAL   323      51.532  35.102 -45.059  1.00124222           H  
ATOM   4785  CG2 VAL   323      52.041  32.501 -44.446  1.00  0.00           C  
ATOM   4786 1HG2 VAL   323      52.634  32.614 -43.533  1.00121552           H  
ATOM   4787 2HG2 VAL   323      52.629  32.899 -45.281  1.00121552           H  
ATOM   4788 3HG2 VAL   323      51.900  31.431 -44.630  1.00121552           H  
ATOM   4789  N   ILE   324      47.933  33.567 -41.894  1.00  0.00           N  
ATOM   4790  H   ILE   324      48.599  33.704 -41.126  1.00121553           H  
ATOM   4791  CA  ILE   324      46.498  33.644 -41.609  1.00  0.00           C  
ATOM   4792  HA  ILE   324      46.000  32.960 -42.305  1.00121553           H  
ATOM   4793  C   ILE   324      45.979  35.080 -41.828  1.00  0.00           C  
ATOM   4794  O   ILE   324      46.458  36.053 -41.240  1.00  0.00           O  
ATOM   4795  CB  ILE   324      46.190  33.181 -40.160  1.00  0.00           C  
ATOM   4796  HB  ILE   324      46.677  33.872 -39.463  1.00117492           H  
ATOM   4797  CG1 ILE   324      46.744  31.764 -39.898  1.00  0.00           C  
ATOM   4798 1HG1 ILE   324      46.155  31.029 -40.456  1.00117492           H  
ATOM   4799 2HG1 ILE   324      47.772  31.688 -40.262  1.00117492           H  
ATOM   4800  CG2 ILE   324      44.678  33.220 -39.898  1.00  0.00           C  
ATOM   4801 1HG2 ILE   324      44.140  32.581 -40.606  1.00117492           H  
ATOM   4802 2HG2 ILE   324      44.280  34.236 -39.990  1.00117492           H  
ATOM   4803 3HG2 ILE   324      44.436  32.883 -38.888  1.00117492           H  
ATOM   4804  CD1 ILE   324      46.778  31.377 -38.428  1.00  0.00           C  
ATOM   4805 1HD1 ILE   324      45.777  31.345 -37.999  1.00125658           H  
ATOM   4806 2HD1 ILE   324      47.381  32.084 -37.849  1.00125658           H  
ATOM   4807 3HD1 ILE   324      47.220  30.383 -38.310  1.00125658           H  
ATOM   4808  N   TYR   325      44.943  35.150 -42.749  1.00  0.00           N  
ATOM   4809  H   TYR   325      44.609  34.278 -43.188  1.00125658           H  
ATOM   4810  CA  TYR   325      44.328  36.419 -43.163  1.00  0.00           C  
ATOM   4811  HA  TYR   325      44.970  37.248 -42.851  1.00125659           H  
ATOM   4812  C   TYR   325      42.958  36.532 -42.473  1.00  0.00           C  
ATOM   4813  O   TYR   325      41.988  35.848 -42.816  1.00  0.00           O  
ATOM   4814  CB  TYR   325      44.191  36.399 -44.693  1.00  0.00           C  
ATOM   4815 1HB  TYR   325      45.117  35.994 -45.125  1.00120495           H  
ATOM   4816 2HB  TYR   325      43.415  35.685 -45.002  1.00120495           H  
ATOM   4817  CG  TYR   325      43.928  37.725 -45.371  1.00  0.00           C  
ATOM   4818  CD1 TYR   325      42.627  38.096 -45.726  1.00  0.00           C  
ATOM   4819 1HD  TYR   325      41.789  37.474 -45.426  1.00121673           H  
ATOM   4820  CD2 TYR   325      44.986  38.557 -45.758  1.00  0.00           C  
ATOM   4821 2HD  TYR   325      46.010  38.299 -45.500  1.00121673           H  
ATOM   4822  CE1 TYR   325      42.395  39.235 -46.509  1.00  0.00           C  
ATOM   4823 1HE  TYR   325      41.381  39.492 -46.800  1.00121673           H  
ATOM   4824  CE2 TYR   325      44.754  39.702 -46.533  1.00  0.00           C  
ATOM   4825 2HE  TYR   325      45.589  40.319 -46.845  1.00124564           H  
ATOM   4826  CZ  TYR   325      43.463  40.025 -46.927  1.00  0.00           C  
ATOM   4827  OH  TYR   325      43.201  41.112 -47.716  1.00  0.00           O  
ATOM   4828  HH  TYR   325      43.997  41.762 -47.751  1.00124565           H  
ATOM   4829  N   GLU   326      42.911  37.397 -41.389  1.00  0.00           N  
ATOM   4830  H   GLU   326      43.774  37.841 -41.035  1.00125316           H  
ATOM   4831  CA  GLU   326      41.640  37.703 -40.712  1.00  0.00           C  
ATOM   4832  HA  GLU   326      41.073  36.774 -40.634  1.00125317           H  
ATOM   4833  C   GLU   326      40.811  38.686 -41.568  1.00  0.00           C  
ATOM   4834  O   GLU   326      41.230  39.806 -41.864  1.00  0.00           O  
ATOM   4835  CB  GLU   326      41.871  38.234 -39.285  1.00  0.00           C  
ATOM   4836 1HB  GLU   326      42.279  37.412 -38.684  1.00114026           H  
ATOM   4837 2HB  GLU   326      42.646  39.006 -39.278  1.00114026           H  
ATOM   4838  CG  GLU   326      40.619  38.811 -38.622  1.00  0.00           C  
ATOM   4839 1HG  GLU   326      39.755  38.162 -38.807  1.00114027           H  
ATOM   4840 2HG  GLU   326      40.381  39.797 -39.036  1.00114027           H  
ATOM   4841  CD  GLU   326      40.807  38.918 -37.109  1.00  0.00           C  
ATOM   4842  OE1 GLU   326      41.003  40.089 -36.651  1.00  0.00           O  
ATOM   4843  OE2 GLU   326      40.707  37.812 -36.496  1.00  0.00           O1-
ATOM   4844  N   MET   327      39.598  38.166 -41.997  1.00  0.00           N  
ATOM   4845  H   MET   327      39.335  37.201 -41.762  1.00120313           H  
ATOM   4846  CA  MET   327      38.641  38.910 -42.807  1.00  0.00           C  
ATOM   4847  HA  MET   327      38.764  39.978 -42.591  1.00120314           H  
ATOM   4848  C   MET   327      37.214  38.506 -42.408  1.00  0.00           C  
ATOM   4849  O   MET   327      36.953  37.461 -41.811  1.00  0.00           O  
ATOM   4850  CB  MET   327      38.870  38.670 -44.310  1.00  0.00           C  
ATOM   4851 1HB  MET   327      39.825  39.130 -44.593  1.00114599           H  
ATOM   4852 2HB  MET   327      38.088  39.179 -44.886  1.00114599           H  
ATOM   4853  CG  MET   327      38.903  37.181 -44.668  1.00  0.00           C  
ATOM   4854 1HG  MET   327      38.011  36.658 -44.311  1.00114599           H  
ATOM   4855 2HG  MET   327      39.767  36.701 -44.201  1.00114599           H  
ATOM   4856  SD  MET   327      39.075  36.920 -46.467  1.00  0.00           S  
ATOM   4857  CE  MET   327      37.332  36.663 -46.873  1.00  0.00           C  
ATOM   4858 1HE  MET   327      37.227  36.543 -47.954  1.00117828           H  
ATOM   4859 2HE  MET   327      36.731  37.518 -46.553  1.00117828           H  
ATOM   4860 3HE  MET   327      36.961  35.756 -46.390  1.00117828           H  
ATOM   4861  N   ASP   328      36.245  39.396 -42.826  1.00  0.00           N  
ATOM   4862  H   ASP   328      36.506  40.270 -43.267  1.00117829           H  
ATOM   4863  CA  ASP   328      34.820  39.124 -42.656  1.00  0.00           C  
ATOM   4864  HA  ASP   328      34.707  38.161 -42.148  1.00117829           H  
ATOM   4865  C   ASP   328      34.184  38.919 -44.058  1.00  0.00           C  
ATOM   4866  O   ASP   328      34.662  39.383 -45.092  1.00  0.00           O  
ATOM   4867  CB  ASP   328      34.185  40.221 -41.812  1.00  0.00           C  
ATOM   4868 1HB  ASP   328      34.537  41.215 -42.079  1.00122593           H  
ATOM   4869 2HB  ASP   328      34.410  40.091 -40.750  1.00122593           H  
ATOM   4870  CG  ASP   328      32.707  40.094 -42.042  1.00  0.00           C  
ATOM   4871  OD2 ASP   328      32.205  40.942 -42.845  1.00  0.00           O  
ATOM   4872  OD1 ASP   328      32.179  39.042 -41.575  1.00  0.00           O1-
ATOM   4873  N   VAL   329      32.990  38.212 -44.040  1.00  0.00           N  
ATOM   4874  H   VAL   329      32.550  38.030 -43.121  1.00122045           H  
ATOM   4875  CA  VAL   329      32.325  37.794 -45.271  1.00  0.00           C  
ATOM   4876  HA  VAL   329      33.110  37.430 -45.948  1.00122045           H  
ATOM   4877  C   VAL   329      31.685  39.017 -45.963  1.00  0.00           C  
ATOM   4878  O   VAL   329      31.480  39.028 -47.184  1.00  0.00           O  
ATOM   4879  CB  VAL   329      31.293  36.675 -45.014  1.00  0.00           C  
ATOM   4880  HB  VAL   329      30.492  37.070 -44.380  1.00120910           H  
ATOM   4881  CG1 VAL   329      30.666  36.170 -46.319  1.00  0.00           C  
ATOM   4882 1HG1 VAL   329      31.433  35.869 -47.040  1.00120910           H  
ATOM   4883 2HG1 VAL   329      30.038  36.935 -46.784  1.00120910           H  
ATOM   4884 3HG1 VAL   329      30.025  35.302 -46.134  1.00120910           H  
ATOM   4885  CG2 VAL   329      31.921  35.481 -44.284  1.00  0.00           C  
ATOM   4886 1HG2 VAL   329      32.761  35.072 -44.855  1.00124639           H  
ATOM   4887 2HG2 VAL   329      31.185  34.682 -44.148  1.00124639           H  
ATOM   4888 3HG2 VAL   329      32.284  35.758 -43.290  1.00124639           H  
ATOM   4889  N   ARG   330      31.295  40.040 -45.120  1.00  0.00           N  
ATOM   4890  H   ARG   330      31.526  40.011 -44.114  1.00124639           H  
ATOM   4891  CA  ARG   330      30.671  41.256 -45.604  1.00  0.00           C  
ATOM   4892  HA  ARG   330      30.236  41.026 -46.576  1.00124640           H  
ATOM   4893  C   ARG   330      31.777  42.290 -45.863  1.00  0.00           C  
ATOM   4894  O   ARG   330      31.875  42.821 -46.975  1.00  0.00           O  
ATOM   4895  CB  ARG   330      29.565  41.781 -44.685  1.00  0.00           C  
ATOM   4896 1HB  ARG   330      28.843  40.979 -44.487  1.00118212           H  
ATOM   4897 2HB  ARG   330      29.972  42.088 -43.715  1.00118212           H  
ATOM   4898  CG  ARG   330      28.848  42.968 -45.334  1.00  0.00           C  
ATOM   4899 1HG  ARG   330      28.483  42.691 -46.330  1.00118213           H  
ATOM   4900 2HG  ARG   330      29.564  43.784 -45.479  1.00118213           H  
ATOM   4901  CD  ARG   330      27.684  43.495 -44.515  1.00  0.00           C  
ATOM   4902 1HD  ARG   330      27.988  43.666 -43.479  1.00118213           H  
ATOM   4903 2HD  ARG   330      26.848  42.790 -44.476  1.00118213           H  
ATOM   4904  NE  ARG   330      27.239  44.787 -45.055  1.00  0.00           N  
ATOM   4905  HE  ARG   330      27.838  45.641 -44.806  1.00120356           H  
ATOM   4906  CZ  ARG   330      26.221  44.990 -45.932  1.00  0.00           C  
ATOM   4907  NH1 ARG   330      25.599  43.929 -46.522  1.00  0.00           N  
ATOM   4908 1HH1 ARG   330      25.909  42.987 -46.312  1.00120357           H  
ATOM   4909 2HH1 ARG   330      24.797  44.043 -47.128  1.00120357           H  
ATOM   4910  NH2 ARG   330      25.805  46.232 -46.277  1.00  0.00           N1+
ATOM   4911 1HH2 ARG   330      26.288  47.088 -45.850  1.00120357           H  
ATOM   4912 2HH2 ARG   330      25.164  46.420 -47.029  1.00120357           H  
ATOM   4913  N   ASP   331      32.632  42.556 -44.796  1.00  0.00           N  
ATOM   4914  H   ASP   331      32.500  41.997 -43.913  1.00124885           H  
ATOM   4915  CA  ASP   331      33.661  43.626 -44.846  1.00  0.00           C  
ATOM   4916  HA  ASP   331      33.155  44.584 -44.696  1.00124885           H  
ATOM   4917  C   ASP   331      34.359  43.622 -46.218  1.00  0.00           C  
ATOM   4918  O   ASP   331      34.670  44.633 -46.846  1.00  0.00           O  
ATOM   4919  CB  ASP   331      34.848  43.396 -43.892  1.00  0.00           C  
ATOM   4920 1HB  ASP   331      35.771  43.745 -44.364  1.00117784           H  
ATOM   4921 2HB  ASP   331      35.003  42.328 -43.725  1.00117784           H  
ATOM   4922  CG  ASP   331      34.818  44.102 -42.567  1.00  0.00           C  
ATOM   4923  OD1 ASP   331      33.700  44.082 -41.980  1.00  0.00           O  
ATOM   4924  OD2 ASP   331      35.910  44.614 -42.167  1.00  0.00           O1-
ATOM   4925  N   PHE   332      34.778  42.339 -46.534  1.00  0.00           N  
ATOM   4926  H   PHE   332      34.446  41.578 -45.935  1.00122167           H  
ATOM   4927  CA  PHE   332      35.704  42.011 -47.599  1.00  0.00           C  
ATOM   4928  HA  PHE   332      36.618  42.587 -47.451  1.00122168           H  
ATOM   4929  C   PHE   332      35.082  42.421 -48.925  1.00  0.00           C  
ATOM   4930  O   PHE   332      35.784  42.831 -49.849  1.00  0.00           O  
ATOM   4931  CB  PHE   332      35.971  40.502 -47.549  1.00  0.00           C  
ATOM   4932 1HB  PHE   332      36.416  40.262 -46.574  1.00119561           H  
ATOM   4933 2HB  PHE   332      35.016  39.958 -47.570  1.00119561           H  
ATOM   4934  CG  PHE   332      36.861  39.908 -48.604  1.00  0.00           C  
ATOM   4935  CD1 PHE   332      38.249  39.916 -48.440  1.00  0.00           C  
ATOM   4936 1HD  PHE   332      38.694  40.401 -47.573  1.00119562           H  
ATOM   4937  CD2 PHE   332      36.306  39.248 -49.710  1.00  0.00           C
[truncated: 1,287,129 more chars]
